# Supplementary material for: Profiling microRNAs in lung tissue from pigs infected with Actinobacillus pleuropneumoniae
Source: BMC Genomics. 2012 Sep 6;13:459. doi: 10.1186/1471-2164-13-459 (PMC3465251; doi:10.1186/1471-2164-13-459)
Supplement: Additional file 4 — Expression of the all the detected miRNAs. Columns 6 and 7 contain the raw reads in the two samples. Columns 8 and 9 are the read counts normalized by the TMM method. Column 10 is log2 of the fold change based on the normalized read counts. Column 11 is the p-values for the relative expression based on the exact test from the edgeR package using a dispersion-factor of 0.1. (see Methods for details). [file 1471-2164-13-459-S4.xls]

## Sheet: Sheet1
		791541	0.935947		0.740841
		4672073	1.06844		4.99181
name	chrom	start	end	strand	necrotic	unaffected	P-value	Normalized(necrotic)	Normalized(unaffected)	log2(FC)
miR-d9	chr9	27778812	27778923	+	2	10	1	2.69964	2.00328	-0.430401
miR-d8	chr7	8508419	8508531	-	5	35	1	6.74909	7.01148	0.0550262
miR-d6	chr5	97203429	97203540	+	3	14	0.822492	4.04945	2.80459	-0.529936
miR-d5	chr5	4391269	4391380	-	8120	19407	0.0250844	10960.5	3887.77	-1.4953
miR-d4	chr3	25819301	25819413	+	6	73	0.373174	8.09891	14.6239	0.852533
miR-d3	chr3	9289208	9289319	+	7	28	0.454082	9.44873	5.60919	-0.752329
miR-d2	chr2	69969932	69970043	+	2	23	0.700311	2.69964	4.60754	0.771233
miR-d12	chr17	37143883	37144004	+	21	9	2.65437e-05	28.3462	1.80295	-3.97472
miR-d11	chr15	129475497	129475608	+	1	21	0.497906	1.34982	4.20689	1.63999
miR-d10	chr11	74962711	74962786	+	2	8	0.769726	2.69964	1.60262	-0.752329
miR-d1	chr2	6684268	6684379	-	23	41	0.0182551	31.0458	8.21345	-1.91834
mir-99b	chr6	39533215	39533285	+	1063	16148	0.0771857	1434.86	3234.9	1.17281
mir-99a	chr13	130664294	130664374	+	273	4195	0.0756036	368.5	840.376	1.18937
mir-98	chrX	45719498	45719578	-	645	1970	0.0864693	870.633	394.646	-1.1415
mir-96	chr18	17171990	17172067	-	9	91	0.564607	12.1484	18.2299	0.585541
mir-95	chr8	3350577	3350658	-	92	1214	0.152899	124.183	243.198	0.969662
mir-92b	chr4	98703324	98703404	-	231	1338	0.743972	311.808	268.039	-0.218215
mir-92a-1	chr11	60973159	60973239	+	70	522	0.83956	94.4873	104.571	0.146294
mir-885	chr13	55826400	55826480	-	3	19	1	4.04945	3.80623	-0.0893637
mir-874	chr2	126729109	126729187	-	5	22	0.63922	6.74909	4.40722	-0.614825
mir-769	chr6	36259103	36259183	-	60	437	0.884269	80.9891	87.5434	0.11227
mir-708	chr9	13711346	13711426	-	13	170	0.24263	17.5476	34.0558	0.956623
mir-7	chr1	200316408	200316468	-	525	556	0.000137057	708.654	111.382	-2.66956
mir-670	chr2	17122267	17122367	-	0	8	0.285714	0	1.60262	#NUM!
mir-628	chr1	121208278	121208358	+	47	377	0.73814	63.4414	75.5237	0.251503
mir-582	chr16	36589520	36589618	+	143	128	6.39593e-05	193.024	25.642	-2.9122
mir-574	chr8	25753374	25753454	+	43	209	0.506858	58.0422	41.8686	-0.471234
mir-551a	chr6	43640522	43640584	-	4	28	1	5.39927	5.60919	0.0550262
mir-545	chrX	58793475	58793581	-	1	18	0.63315	1.34982	3.6059	1.4176
mir-542	chrX	108481538	108481618	-	530	9791	0.029748	715.404	1961.41	1.45506
mir-505	chrX	112590811	112590891	+	46	110	0.0384457	62.0916	22.0361	-1.49453
mir-504	chrX	111416460	111416540	+	1	7	1	1.34982	1.4023	0.0550262
mir-503	chrX	108498664	108498773	-	18	156	0.678827	24.2967	31.2512	0.363149
mir-499	chr17	40405261	40405341	-	7	46	1	9.44873	9.21509	-0.0361216
mir-497	chr12	49575593	49575673	+	38	904	0.0103377	51.2931	181.097	1.81992
mir-491	chr1	210973874	210973958	-	6	23	0.465039	8.09891	4.60754	-0.813729
mir-455	chr1	267848306	267848386	+	180	2287	0.172291	242.967	458.15	0.915059
mir-454	chr12	33457314	33457426	-	28	75	0.0798878	37.7949	15.0246	-1.33086
mir-452	chrX	121481687	121481769	-	13	144	0.374666	17.5476	28.8472	0.717157
mir-451	chr12	42820765	42820830	-	36323	19688	5.16385e-07	49029.4	3944.06	-3.6359
mir-450c	chrX	108480832	108480913	-	26	279	0.363707	35.0953	55.8915	0.671353
mir-450b	chrX	108480528	108480608	-	49	1241	0.00666428	66.1411	248.607	1.91025
mir-450a	chrX	108480687	108480793	-	0	68	0.00114105	0	13.6223	#NUM!
mir-425	chr13	26605150	26605230	-	786	2625	0.126683	1060.96	525.861	-1.01261
mir-424	chrX	108499010	108499090	-	295	1460	0.502111	398.196	292.479	-0.445147
mir-423	chr12	44150499	44150579	+	1407	4154	0.0729963	1899.19	832.163	-1.19045
mir-421	chrX	58683805	58683883	+	13	84	0.953267	17.5476	16.8276	-0.060451
mir-378-2	chr12	35204197	35204265	-	2	9	0.769726	2.69964	1.80295	-0.582404
mir-378-1	chr2	136265602	136265682	+	923	9525	0.350135	1245.88	1908.12	0.614988
mir-374b	chrX	58683649	58683729	+	180	664	0.196407	242.967	133.018	-0.869142
mir-374a	chrX	58793653	58793733	-	724	5252	0.872111	977.268	1052.12	0.106477
mir-370	chr7	133847437	133847512	+	0	10	0.430642	0	2.00328	#NUM!
mir-365-2	chr12	41107185	41107265	-	1	36	0.11546	1.34982	7.21181	2.4176
mir-365-1	chr3	26344191	26344271	+	3	19	1	4.04945	3.80623	-0.0893637
mir-3613	chr11	17653857	17653944	+	40	110	0.0735121	53.9927	22.0361	-1.2929
mir-361	chrX	67904185	67904265	-	107	563	0.596923	144.431	112.785	-0.356805
mir-342	chr7	130281628	130281708	-	62	556	0.550936	83.6887	111.382	0.412416
mir-339	chr3	406869	406949	+	12	64	0.679362	16.1978	12.821	-0.337291
mir-335	chr18	16506710	16506790	-	109	729	0.99386	147.13	146.039	-0.010738
mir-331	chr5	82983749	82983829	+	22	185	0.701744	29.696	37.0607	0.319621
mir-328	chr6	13347428	13347508	+	10	43	0.477217	13.4982	8.61411	-0.647992
mir-326	chr9	9132229	9132320	-	0	25	0.0399705	0	5.0082	#NUM!
mir-324	chr12	49872806	49872886	+	3	39	0.494712	4.04945	7.81279	0.948111
mir-320	chr14	6473890	6473970	-	257	1819	0.915752	346.903	364.397	0.0709766
mir-31	chr1	209939195	209939300	+	15	73	0.596551	20.2473	14.6239	-0.469395
mir-30e	chr6	121824300	121824380	-	9417	77986	0.649239	12711.2	15622.8	0.297547
mir-30d	chr4	5729458	5729537	+	6053	50449	0.639233	8170.45	10106.3	0.306775
mir-30c-2	chr1	53819905	53819985	-	60	1285	0.016257	80.9891	257.422	1.66833
mir-30c-1	chr6	121821240	121821320	-	2	7	0.521739	2.69964	1.4023	-0.944974
mir-30b	chr4	5733583	5733659	+	643	2813	0.345045	867.933	563.523	-0.62311
mir-30a	chr1	53848997	53849104	-	34387	547668	0.061245	46416.2	109713	1.24104
mir-301b	chr14	51319105	51319197	-	3	9	0.442579	4.04945	1.80295	-1.16737
mir-29c	chr9	127174325	127174413	+	74	377	0.563864	99.8865	75.5237	-0.403361
mir-29b-2	chr9	127173766	127173847	+	13	49	0.325858	17.5476	9.81607	-0.838059
mir-29a	chr18	16054751	16054837	+	841	4184	0.505918	1135.2	838.173	-0.437624
mir-296	chr17	61587157	61587234	-	6	84	0.254857	8.09891	16.8276	1.05503
mir-28	chr13	95264192	95264278	-	671	8840	0.144014	905.728	1770.9	0.967333
mir-27b	chr10	26148775	26148855	-	4279	51511	0.203421	5775.87	10319.1	0.837206
mir-27a	chr2	56860969	56861051	-	1798	11466	0.903706	2426.97	2296.96	-0.0794314
mir-2483	chrX	100547915	100547995	-	13	207	0.112952	17.5476	41.4679	1.24072
mir-24-2	chr10	26148229	26148309	-	13	106	0.753325	17.5476	21.2348	0.275152
mir-24-1	chr2	56860820	56860892	-	20	168	0.702916	26.9964	33.6551	0.318061
mir-23b	chr10	26149009	26149089	-	2031	18173	0.532589	2741.48	3640.56	0.409206
mir-23a	chr2	56861158	56861228	-	4422	17904	0.263627	5968.9	3586.67	-0.734818
mir-2320	chr6	43886613	43886725	-	29	166	0.766161	39.1447	33.2545	-0.23527
miR-223	chrX	51247504	51247526	-	7936	1836	2.38116e-10	10712.2	367.802	-4.86417
mir-222	chrX	40478833	40478913	-	100	214	0.0177414	134.982	42.8702	-1.65472
mir-221	chrX	40478093	40478163	-	613	1355	0.0170679	827.438	271.444	-1.60799
mir-22	chr12	45319042	45319122	+	242	1277	0.598825	326.656	255.819	-0.352649
mir-219-1	chr7	29626545	29626654	+	4	36	0.792443	5.39927	7.21181	0.417596
mir-216b	chr3	79154189	79154275	+	1	12	0.769726	1.34982	2.40394	0.832634
mir-215	chr10	9750608	9750704	-	7	75	0.483994	9.44873	15.0246	0.669135
mir-214	chr9	107639152	107639262	-	41	194	0.479862	55.3425	38.8636	-0.509968
mir-212	chr12	45599903	45600013	-	4	6	0.191276	5.39927	1.20197	-2.16737
mir-210	chr2	331305	331381	+	37	183	0.542144	49.9433	36.66	-0.446082
mir-21	chr12	34201564	34201656	+	42803	610263	0.101734	57776.3	122253	1.08132
mir-206	chr7	53111390	53111470	+	6	52	0.767877	8.09891	10.4171	0.363149
mir-205	chr9	126011587	126011656	-	56	488	0.597147	75.5898	97.7601	0.371054
mir-204	chr1	234511624	234511733	-	48	424	0.584304	64.7913	84.9391	0.390629
mir-20	chr11	60972910	60972981	+	1425	8857	0.859209	1923.49	1774.31	-0.116472
mir-19b-1	chr11	60973039	60973119	+	11	48	0.511408	14.848	9.61575	-0.626798
mir-19a	chr11	60972740	60972822	+	85	143	0.00507464	114.735	28.6469	-2.00185
mir-199b	chr1	283325991	283326065	-	74	1246	0.0544689	99.8865	249.609	1.32131
mir-199a-1	chr9	107644942	107645018	-	9	77	0.726541	12.1484	15.4253	0.344533
mir-195	chr12	49575883	49575963	+	499	2857	0.722018	673.559	572.337	-0.234939
mir-194	chr2	5685207	5685291	+	5	39	0.904233	6.74909	7.81279	0.211145
mir-193a	chr12	41119431	41119511	-	25	153	0.868708	33.7455	30.6502	-0.138797
mir-192	chr2	5685411	5685491	+	139	575	0.298336	187.625	115.189	-0.703852
mir-191	chr13	26605640	26605720	-	3638	16286	0.368711	4910.64	3262.54	-0.589914
mir-190b	chr4	99584644	99584723	+	12	46	0.339352	16.1978	9.21509	-0.813729
mir-190	chr1	112612942	112613027	-	18	207	0.313566	24.2967	41.4679	0.771233
mir-18b	chrX	108212921	108212992	-	1	32	0.146765	1.34982	6.4105	2.24767
mir-187	chr6	83322556	83322624	-	0	9	0.161491	0	1.80295	#NUM!
mir-186	chr6	99703516	99703598	+	2144	7262	0.133154	2894.01	1454.78	-0.992267
mir-185	chr14	52703711	52703787	+	342	1143	0.129216	461.638	228.975	-1.01157
mir-184	chr7	54379988	54380071	+	73	279	0.242563	98.5367	55.8915	-0.818032
mir-183	chr18	17172237	17172307	-	159	1397	0.567918	214.621	279.858	0.382905
mir-182	chr18	17167661	17167752	-	668	4689	0.929488	901.678	939.338	0.0590316
mir-181d	chr2	56889499	56889579	+	94	783	0.656145	126.883	156.857	0.305951
mir-181c	chr2	56889315	56889402	+	61	817	0.151555	82.3389	163.668	0.991126
mir-181b-2	chr1	280335867	280335953	+	2	85	0.0201657	2.69964	17.0279	2.65706
mir-181b-1	chr10	22839190	22839270	-	11	63	0.828551	14.848	12.6207	-0.23448
mir-181a-2	chr1	280334005	280334085	+	25	185	0.879471	33.7455	37.0607	0.135197
mir-181a-1	chr10	22839351	22839455	-	28	612	0.0189921	37.7949	122.601	1.6977
mir-18	chr11	60972592	60972684	+	79	322	0.291988	106.636	64.5056	-0.725193
mir-17	chr11	60972457	60972534	+	849	4722	0.673813	1146	945.949	-0.276767
mir-16-2	chr11	17603120	17603199	+	15	62	0.37428	20.2473	12.4203	-0.705023
mir-16-1	chr13	78787667	78787744	+	15	60	0.403125	20.2473	12.0197	-0.752329
mir-15b	chr13	78787510	78787608	+	852	1391	0.00269543	1150.04	278.656	-2.04513
mir-15a	chr11	17602977	17603056	+	542	3462	0.90762	731.601	693.536	-0.0770877
mir-155	chr13	135049632	135049713	-	104	381	0.197831	140.381	76.325	-0.879121
mir-152	chr12	21743214	21743294	+	1307	16947	0.152752	1764.21	3394.96	0.94437
mir-149	chr15	131645451	131645527	-	4	94	0.0734022	5.39927	18.8308	1.80226
mir-148b	chr5	18088733	18088813	+	1788	11791	0.962453	2413.47	2362.07	-0.0310612
mir-148a	chr18	45214547	45214615	-	19115	131486	0.963661	25801.8	26340.3	0.0298034
mir-146b	chr14	118471587	118471686	+	2851	21715	0.787181	3848.33	4350.12	0.176823
mir-146a	chr16	60604389	60604467	+	2583	3171	0.000368214	3486.58	635.24	-2.45644
mir-1468	chrX	50243064	50243158	+	60	633	0.349869	80.9891	126.808	0.646842
mir-145	chr2	136032140	136032226	+	1208	12494	0.347199	1630.58	2502.9	0.618214
mir-144	chr12	42820909	42820993	-	6644	7121	0.000133771	8968.19	1426.54	-2.6523
mir-143	chr2	136030751	136030831	+	516628	2303627	0.363599	697354	461481	-0.595619
mir-142	chr12	32630402	32630482	-	8668	14782	0.00343029	11700.2	2961.25	-1.98226
mir-139	chr9	6808358	6808426	-	11	110	0.517909	14.848	22.0361	0.569599
mir-138a	chr13	23336889	23336951	+	61	1360	0.0130887	82.3389	272.446	1.72632
mir-137	chr4	124680203	124680305	-	0	7	0.285714	0	1.4023	#NUM!
mir-136	chr7	133834347	133834429	+	6	50	0.84052	8.09891	10.0164	0.306565
mir-135b	chr9	63365115	63365210	+	4	16	0.580436	5.39927	3.20525	-0.752329
mir-1343	chr2	24490872	24490948	-	3	47	0.270771	4.04945	9.41542	1.2173
mir-133a-1	chr17	64053942	64054045	-	14	192	0.184662	18.8975	38.463	1.02528
mir-132	chr12	45599471	45599572	-	61	125	0.017017	82.3389	25.041	-1.71728
mir-130b	chr14	51318778	51318858	-	111	582	0.597803	149.83	116.591	-0.361869
mir-130a	chr2	11301853	11301932	-	375	2467	0.959654	506.182	494.209	-0.0345335
mir-1307	chr14	119440202	119440282	-	90	1377	0.0817674	121.484	275.852	1.18313
mir-1296	chr14	69493247	69493332	-	3	9	0.442579	4.04945	1.80295	-1.16737
mir-129	chr2	17100323	17100403	-	4	43	0.545468	5.39927	8.61411	0.673936
mir-128-2	chr13	17766862	17766942	+	24	80	0.188103	32.3956	16.0262	-1.01536
mir-128-1	chr15	14550873	14550955	-	80	202	0.0439746	107.985	40.4663	-1.41605
mir-1277	chrX	97562456	97562536	-	3	20	1	4.04945	4.00656	-0.0153631
mir-127	chr7	133929737	133929817	+	42	588	0.137702	56.6924	117.793	1.05503
mir-126	chr1	294113068	294113141	+	11210	273023	0.00598144	15131.5	54694.2	1.85384
mir-125a	chr6	39533850	39533930	+	352	5521	0.067852	475.136	1106.01	1.21895
mir-122	chr1	169284210	169284295	-	21	192	0.589438	28.3462	38.463	0.440316
mir-10b	chr15	77060703	77060783	+	854	5308	0.859673	1152.74	1063.34	-0.116468
mir-10a	chr12	22389423	22389503	-	6248	130330	0.0149581	8433.66	26108.8	1.6303
mir-107	chr14	106321701	106321788	-	14	113	0.769341	18.8975	22.6371	0.260495
mir-106a	chrX	108213078	108213159	-	33	151	0.46356	44.544	30.2495	-0.558318
mir-103-1	chr16	52667656	52667738	-	8	34	0.524474	10.7985	6.81115	-0.664866
mir-101-2	chr6	103818807	103818888	+	21	207	0.482809	28.3462	41.4679	0.548841
mir-101-1	chr1	227255281	227255372	-	547	6405	0.227867	738.35	1283.1	0.797257
mir-100	chr9	47702720	47702800	-	391	12975	0.000823751	527.779	2599.26	2.30009
mir-1	chr17	64096221	64096329	+	1472	16474	0.266067	1986.93	3300.2	0.732013
let-7i_stem-loop	chr5	26807363	26807448	+	2383	7254	0.0836419	3216.62	1453.18	-1.14633
let-7g_stem-loop	chr13	28999418	28999498	+	17517	54545	0.0921735	23644.8	10926.9	-1.11364
let-7f-1_stem-loop	chr3	38550130	38550217	+	203	1136	0.688942	274.013	227.573	-0.267917
let-7f_stem-loop	chrX	45720362	45720445	-	1438	5288	0.185545	1941.04	1059.33	-0.87367
let-7e_stem-loop	chr6	39533374	39533454	+	951	8048	0.616851	1283.68	1612.24	0.328784
let-7d_stem-loop	chr3	38552588	38552691	+	1022	5886	0.730338	1379.51	1179.13	-0.226436
let-7c_stem-loop	chr13	130665020	130665114	+	2671	29015	0.294422	3605.36	5812.52	0.689018
let-7a-1_stem-loop	chr3	38549757	38549851	+	64	314	0.507428	86.3884	62.903	-0.457708
let-7a_stem-loop	chr9	47697397	47697477	-	41	579	0.130542	55.3425	115.99	1.06754

## Sheet: Sheet2
name	chrom	start	end	strand	necrotic	unaffected	Normalized(necrotic)	Normalized(unaffected)	log2(FC)	P-value
miR-223	chrX	51247504	51247526	-	7936	1836	10712.2	367.802	-4.86417	2.38116e-10
mir-451	chr12	42820765	42820830	-	36323	19688	49029.4	3944.06	-3.6359	5.16385e-07
miR-d12	chr17	37143883	37144004	+	21	9	28.3462	1.80295	-3.97472	2.65437e-05
mir-582	chr16	36589520	36589618	+	143	128	193.024	25.642	-2.9122	6.39593e-05
mir-144	chr12	42820909	42820993	-	6644	7121	8968.19	1426.54	-2.6523	0.000133771
mir-7	chr1	200316408	200316468	-	525	556	708.654	111.382	-2.66956	0.000137057
mir-146a	chr16	60604389	60604467	+	2583	3171	3486.58	635.24	-2.45644	0.000368214
mir-100	chr9	47702720	47702800	-	391	12975	527.779	2599.26	2.30009	0.000823751
mir-450a	chrX	108480687	108480793	-	0	68	0	13.6223	#NUM!	0.00114105
mir-15b	chr13	78787510	78787608	+	852	1391	1150.04	278.656	-2.04513	0.00269543
mir-142	chr12	32630402	32630482	-	8668	14782	11700.2	2961.25	-1.98226	0.00343029
mir-19a	chr11	60972740	60972822	+	85	143	114.735	28.6469	-2.00185	0.00507464
mir-126	chr1	294113068	294113141	+	11210	273023	15131.5	54694.2	1.85384	0.00598144
mir-450b	chrX	108480528	108480608	-	49	1241	66.1411	248.607	1.91025	0.00666428
mir-497	chr12	49575593	49575673	+	38	904	51.2931	181.097	1.81992	0.0103377
mir-138a	chr13	23336889	23336951	+	61	1360	82.3389	272.446	1.72632	0.0130887
mir-10a	chr12	22389423	22389503	-	6248	130330	8433.66	26108.8	1.6303	0.0149581
mir-30c-2	chr1	53819905	53819985	-	60	1285	80.9891	257.422	1.66833	0.016257
mir-132	chr12	45599471	45599572	-	61	125	82.3389	25.041	-1.71728	0.017017
mir-221	chrX	40478093	40478163	-	613	1355	827.438	271.444	-1.60799	0.0170679
mir-222	chrX	40478833	40478913	-	100	214	134.982	42.8702	-1.65472	0.0177414
miR-d1	chr2	6684268	6684379	-	23	41	31.0458	8.21345	-1.91834	0.0182551
mir-181a-1	chr10	22839351	22839455	-	28	612	37.7949	122.601	1.6977	0.0189921
mir-181b-2	chr1	280335867	280335953	+	2	85	2.69964	17.0279	2.65706	0.0201657
miR-d5	chr5	4391269	4391380	-	8120	19407	10960.5	3887.77	-1.4953	0.0250844
mir-542	chrX	108481538	108481618	-	530	9791	715.404	1961.41	1.45506	0.029748
mir-505	chrX	112590811	112590891	+	46	110	62.0916	22.0361	-1.49453	0.0384457
mir-326	chr9	9132229	9132320	-	0	25	0	5.0082	#NUM!	0.0399705
mir-128-1	chr15	14550873	14550955	-	80	202	107.985	40.4663	-1.41605	0.0439746
mir-199b	chr1	283325991	283326065	-	74	1246	99.8865	249.609	1.32131	0.0544689
mir-30a	chr1	53848997	53849104	-	34387	547668	46416.2	109713	1.24104	0.061245
mir-125a	chr6	39533850	39533930	+	352	5521	475.136	1106.01	1.21895	0.067852
mir-423	chr12	44150499	44150579	+	1407	4154	1899.19	832.163	-1.19045	0.0729963
mir-149	chr15	131645451	131645527	-	4	94	5.39927	18.8308	1.80226	0.0734022
mir-3613	chr11	17653857	17653944	+	40	110	53.9927	22.0361	-1.2929	0.0735121
mir-99a	chr13	130664294	130664374	+	273	4195	368.5	840.376	1.18937	0.0756036
mir-99b	chr6	39533215	39533285	+	1063	16148	1434.86	3234.9	1.17281	0.0771857
mir-454	chr12	33457314	33457426	-	28	75	37.7949	15.0246	-1.33086	0.0798878
mir-1307	chr14	119440202	119440282	-	90	1377	121.484	275.852	1.18313	0.0817674
let-7i_stem-loop	chr5	26807363	26807448	+	2383	7254	3216.62	1453.18	-1.14633	0.0836419
mir-98	chrX	45719498	45719578	-	645	1970	870.633	394.646	-1.1415	0.0864693
let-7g_stem-loop	chr13	28999418	28999498	+	17517	54545	23644.8	10926.9	-1.11364	0.0921735
mir-21	chr12	34201564	34201656	+	42803	610263	57776.3	122253	1.08132	0.101734
mir-2483	chrX	100547915	100547995	-	13	207	17.5476	41.4679	1.24072	0.112952
mir-365-2	chr12	41107185	41107265	-	1	36	1.34982	7.21181	2.4176	0.11546
mir-425	chr13	26605150	26605230	-	786	2625	1060.96	525.861	-1.01261	0.126683
mir-185	chr14	52703711	52703787	+	342	1143	461.638	228.975	-1.01157	0.129216
let-7a_stem-loop	chr9	47697397	47697477	-	41	579	55.3425	115.99	1.06754	0.130542
mir-186	chr6	99703516	99703598	+	2144	7262	2894.01	1454.78	-0.992267	0.133154
mir-127	chr7	133929737	133929817	+	42	588	56.6924	117.793	1.05503	0.137702
mir-28	chr13	95264192	95264278	-	671	8840	905.728	1770.9	0.967333	0.144014
mir-18b	chrX	108212921	108212992	-	1	32	1.34982	6.4105	2.24767	0.146765
mir-181c	chr2	56889315	56889402	+	61	817	82.3389	163.668	0.991126	0.151555
mir-152	chr12	21743214	21743294	+	1307	16947	1764.21	3394.96	0.94437	0.152752
mir-95	chr8	3350577	3350658	-	92	1214	124.183	243.198	0.969662	0.152899
mir-187	chr6	83322556	83322624	-	0	9	0	1.80295	#NUM!	0.161491
mir-455	chr1	267848306	267848386	+	180	2287	242.967	458.15	0.915059	0.172291
mir-133a-1	chr17	64053942	64054045	-	14	192	18.8975	38.463	1.02528	0.184662
let-7f_stem-loop	chrX	45720362	45720445	-	1438	5288	1941.04	1059.33	-0.87367	0.185545
mir-128-2	chr13	17766862	17766942	+	24	80	32.3956	16.0262	-1.01536	0.188103
mir-212	chr12	45599903	45600013	-	4	6	5.39927	1.20197	-2.16737	0.191276
mir-374b	chrX	58683649	58683729	+	180	664	242.967	133.018	-0.869142	0.196407
mir-155	chr13	135049632	135049713	-	104	381	140.381	76.325	-0.879121	0.197831
mir-27b	chr10	26148775	26148855	-	4279	51511	5775.87	10319.1	0.837206	0.203421
mir-101-1	chr1	227255281	227255372	-	547	6405	738.35	1283.1	0.797257	0.227867
mir-184	chr7	54379988	54380071	+	73	279	98.5367	55.8915	-0.818032	0.242563
mir-708	chr9	13711346	13711426	-	13	170	17.5476	34.0558	0.956623	0.24263
mir-296	chr17	61587157	61587234	-	6	84	8.09891	16.8276	1.05503	0.254857
mir-23a	chr2	56861158	56861228	-	4422	17904	5968.9	3586.67	-0.734818	0.263627
mir-1	chr17	64096221	64096329	+	1472	16474	1986.93	3300.2	0.732013	0.266067
mir-1343	chr2	24490872	24490948	-	3	47	4.04945	9.41542	1.2173	0.270771
mir-670	chr2	17122267	17122367	-	0	8	0	1.60262	#NUM!	0.285714
mir-137	chr4	124680203	124680305	-	0	7	0	1.4023	#NUM!	0.285714
mir-18	chr11	60972592	60972684	+	79	322	106.636	64.5056	-0.725193	0.291988
let-7c_stem-loop	chr13	130665020	130665114	+	2671	29015	3605.36	5812.52	0.689018	0.294422
mir-192	chr2	5685411	5685491	+	139	575	187.625	115.189	-0.703852	0.298336
mir-190	chr1	112612942	112613027	-	18	207	24.2967	41.4679	0.771233	0.313566
mir-29b-2	chr9	127173766	127173847	+	13	49	17.5476	9.81607	-0.838059	0.325858
mir-190b	chr4	99584644	99584723	+	12	46	16.1978	9.21509	-0.813729	0.339352
mir-30b	chr4	5733583	5733659	+	643	2813	867.933	563.523	-0.62311	0.345045
mir-145	chr2	136032140	136032226	+	1208	12494	1630.58	2502.9	0.618214	0.347199
mir-1468	chrX	50243064	50243158	+	60	633	80.9891	126.808	0.646842	0.349869
mir-378-1	chr2	136265602	136265682	+	923	9525	1245.88	1908.12	0.614988	0.350135
mir-143	chr2	136030751	136030831	+	516628	2303627	697354	461481	-0.595619	0.363599
mir-450c	chrX	108480832	108480913	-	26	279	35.0953	55.8915	0.671353	0.363707
mir-191	chr13	26605640	26605720	-	3638	16286	4910.64	3262.54	-0.589914	0.368711
miR-d4	chr3	25819301	25819413	+	6	73	8.09891	14.6239	0.852533	0.373174
mir-16-2	chr11	17603120	17603199	+	15	62	20.2473	12.4203	-0.705023	0.37428
mir-452	chrX	121481687	121481769	-	13	144	17.5476	28.8472	0.717157	0.374666
mir-16-1	chr13	78787667	78787744	+	15	60	20.2473	12.0197	-0.752329	0.403125
mir-370	chr7	133847437	133847512	+	0	10	0	2.00328	#NUM!	0.430642
mir-301b	chr14	51319105	51319197	-	3	9	4.04945	1.80295	-1.16737	0.442579
mir-1296	chr14	69493247	69493332	-	3	9	4.04945	1.80295	-1.16737	0.442579
miR-d3	chr3	9289208	9289319	+	7	28	9.44873	5.60919	-0.752329	0.454082
mir-106a	chrX	108213078	108213159	-	33	151	44.544	30.2495	-0.558318	0.46356
mir-491	chr1	210973874	210973958	-	6	23	8.09891	4.60754	-0.813729	0.465039
mir-328	chr6	13347428	13347508	+	10	43	13.4982	8.61411	-0.647992	0.477217
mir-214	chr9	107639152	107639262	-	41	194	55.3425	38.8636	-0.509968	0.479862
mir-101-2	chr6	103818807	103818888	+	21	207	28.3462	41.4679	0.548841	0.482809
mir-215	chr10	9750608	9750704	-	7	75	9.44873	15.0246	0.669135	0.483994
mir-324	chr12	49872806	49872886	+	3	39	4.04945	7.81279	0.948111	0.494712
miR-d11	chr15	129475497	129475608	+	1	21	1.34982	4.20689	1.63999	0.497906
mir-424	chrX	108499010	108499090	-	295	1460	398.196	292.479	-0.445147	0.502111
mir-29a	chr18	16054751	16054837	+	841	4184	1135.2	838.173	-0.437624	0.505918
mir-574	chr8	25753374	25753454	+	43	209	58.0422	41.8686	-0.471234	0.506858
let-7a-1_stem-loop	chr3	38549757	38549851	+	64	314	86.3884	62.903	-0.457708	0.507428
mir-19b-1	chr11	60973039	60973119	+	11	48	14.848	9.61575	-0.626798	0.511408
mir-139	chr9	6808358	6808426	-	11	110	14.848	22.0361	0.569599	0.517909
mir-30c-1	chr6	121821240	121821320	-	2	7	2.69964	1.4023	-0.944974	0.521739
mir-103-1	chr16	52667656	52667738	-	8	34	10.7985	6.81115	-0.664866	0.524474
mir-23b	chr10	26149009	26149089	-	2031	18173	2741.48	3640.56	0.409206	0.532589
mir-210	chr2	331305	331381	+	37	183	49.9433	36.66	-0.446082	0.542144
mir-129	chr2	17100323	17100403	-	4	43	5.39927	8.61411	0.673936	0.545468
mir-342	chr7	130281628	130281708	-	62	556	83.6887	111.382	0.412416	0.550936
mir-29c	chr9	127174325	127174413	+	74	377	99.8865	75.5237	-0.403361	0.563864
mir-96	chr18	17171990	17172067	-	9	91	12.1484	18.2299	0.585541	0.564607
mir-183	chr18	17172237	17172307	-	159	1397	214.621	279.858	0.382905	0.567918
mir-135b	chr9	63365115	63365210	+	4	16	5.39927	3.20525	-0.752329	0.580436
mir-204	chr1	234511624	234511733	-	48	424	64.7913	84.9391	0.390629	0.584304
mir-122	chr1	169284210	169284295	-	21	192	28.3462	38.463	0.440316	0.589438
mir-31	chr1	209939195	209939300	+	15	73	20.2473	14.6239	-0.469395	0.596551
mir-361	chrX	67904185	67904265	-	107	563	144.431	112.785	-0.356805	0.596923
mir-205	chr9	126011587	126011656	-	56	488	75.5898	97.7601	0.371054	0.597147
mir-130b	chr14	51318778	51318858	-	111	582	149.83	116.591	-0.361869	0.597803
mir-22	chr12	45319042	45319122	+	242	1277	326.656	255.819	-0.352649	0.598825
let-7e_stem-loop	chr6	39533374	39533454	+	951	8048	1283.68	1612.24	0.328784	0.616851
mir-545	chrX	58793475	58793581	-	1	18	1.34982	3.6059	1.4176	0.63315
mir-874	chr2	126729109	126729187	-	5	22	6.74909	4.40722	-0.614825	0.63922
mir-30d	chr4	5729458	5729537	+	6053	50449	8170.45	10106.3	0.306775	0.639233
mir-30e	chr6	121824300	121824380	-	9417	77986	12711.2	15622.8	0.297547	0.649239
mir-181d	chr2	56889499	56889579	+	94	783	126.883	156.857	0.305951	0.656145
mir-17	chr11	60972457	60972534	+	849	4722	1146	945.949	-0.276767	0.673813
mir-503	chrX	108498664	108498773	-	18	156	24.2967	31.2512	0.363149	0.678827
mir-339	chr3	406869	406949	+	12	64	16.1978	12.821	-0.337291	0.679362
let-7f-1_stem-loop	chr3	38550130	38550217	+	203	1136	274.013	227.573	-0.267917	0.688942
miR-d2	chr2	69969932	69970043	+	2	23	2.69964	4.60754	0.771233	0.700311
mir-331	chr5	82983749	82983829	+	22	185	29.696	37.0607	0.319621	0.701744
mir-24-1	chr2	56860820	56860892	-	20	168	26.9964	33.6551	0.318061	0.702916
mir-195	chr12	49575883	49575963	+	499	2857	673.559	572.337	-0.234939	0.722018
mir-199a-1	chr9	107644942	107645018	-	9	77	12.1484	15.4253	0.344533	0.726541
let-7d_stem-loop	chr3	38552588	38552691	+	1022	5886	1379.51	1179.13	-0.226436	0.730338
mir-628	chr1	121208278	121208358	+	47	377	63.4414	75.5237	0.251503	0.73814
mir-92b	chr4	98703324	98703404	-	231	1338	311.808	268.039	-0.218215	0.743972
mir-24-2	chr10	26148229	26148309	-	13	106	17.5476	21.2348	0.275152	0.753325
mir-2320	chr6	43886613	43886725	-	29	166	39.1447	33.2545	-0.23527	0.766161
mir-206	chr7	53111390	53111470	+	6	52	8.09891	10.4171	0.363149	0.767877
mir-107	chr14	106321701	106321788	-	14	113	18.8975	22.6371	0.260495	0.769341
mir-216b	chr3	79154189	79154275	+	1	12	1.34982	2.40394	0.832634	0.769726
mir-378-2	chr12	35204197	35204265	-	2	9	2.69964	1.80295	-0.582404	0.769726
miR-d10	chr11	74962711	74962786	+	2	8	2.69964	1.60262	-0.752329	0.769726
mir-146b	chr14	118471587	118471686	+	2851	21715	3848.33	4350.12	0.176823	0.787181
mir-219-1	chr7	29626545	29626654	+	4	36	5.39927	7.21181	0.417596	0.792443
miR-d6	chr5	97203429	97203540	+	3	14	4.04945	2.80459	-0.529936	0.822492
mir-181b-1	chr10	22839190	22839270	-	11	63	14.848	12.6207	-0.23448	0.828551
mir-92a-1	chr11	60973159	60973239	+	70	522	94.4873	104.571	0.146294	0.83956
mir-136	chr7	133834347	133834429	+	6	50	8.09891	10.0164	0.306565	0.84052
mir-20	chr11	60972910	60972981	+	1425	8857	1923.49	1774.31	-0.116472	0.859209
mir-10b	chr15	77060703	77060783	+	854	5308	1152.74	1063.34	-0.116468	0.859673
mir-193a	chr12	41119431	41119511	-	25	153	33.7455	30.6502	-0.138797	0.868708
mir-374a	chrX	58793653	58793733	-	724	5252	977.268	1052.12	0.106477	0.872111
mir-181a-2	chr1	280334005	280334085	+	25	185	33.7455	37.0607	0.135197	0.879471
mir-769	chr6	36259103	36259183	-	60	437	80.9891	87.5434	0.11227	0.884269
mir-27a	chr2	56860969	56861051	-	1798	11466	2426.97	2296.96	-0.0794314	0.903706
mir-194	chr2	5685207	5685291	+	5	39	6.74909	7.81279	0.211145	0.904233
mir-15a	chr11	17602977	17603056	+	542	3462	731.601	693.536	-0.0770877	0.90762
mir-320	chr14	6473890	6473970	-	257	1819	346.903	364.397	0.0709766	0.915752
mir-182	chr18	17167661	17167752	-	668	4689	901.678	939.338	0.0590316	0.929488
mir-421	chrX	58683805	58683883	+	13	84	17.5476	16.8276	-0.060451	0.953267
mir-130a	chr2	11301853	11301932	-	375	2467	506.182	494.209	-0.0345335	0.959654
mir-148b	chr5	18088733	18088813	+	1788	11791	2413.47	2362.07	-0.0310612	0.962453
mir-148a	chr18	45214547	45214615	-	19115	131486	25801.8	26340.3	0.0298034	0.963661
mir-335	chr18	16506710	16506790	-	109	729	147.13	146.039	-0.010738	0.99386
miR-d8	chr7	8508419	8508531	-	5	35	6.74909	7.01148	0.0550262	1
mir-551a	chr6	43640522	43640584	-	4	28	5.39927	5.60919	0.0550262	1
mir-504	chrX	111416460	111416540	+	1	7	1.34982	1.4023	0.0550262	1
mir-1277	chrX	97562456	97562536	-	3	20	4.04945	4.00656	-0.0153631	1
mir-499	chr17	40405261	40405341	-	7	46	9.44873	9.21509	-0.0361216	1
mir-885	chr13	55826400	55826480	-	3	19	4.04945	3.80623	-0.0893637	1
mir-365-1	chr3	26344191	26344271	+	3	19	4.04945	3.80623	-0.0893637	1
miR-d9	chr9	27778812	27778923	+	2	10	2.69964	2.00328	-0.430401	1
