# Supplementary material for: Profiling microRNAs in lung tissue from pigs infected with Actinobacillus pleuropneumoniae
Source: BMC Genomics. 2012 Sep 6;13:459. doi: 10.1186/1471-2164-13-459 (PMC3465251; doi:10.1186/1471-2164-13-459)
Supplement: Additional file 8 — Statistical analysis of qPCR results:One way ANOVA performed on four groups: control, visually unaffected, demarcation zone, necrotic. [file 1471-2164-13-459-S8.xls]

## Sheet: Sheet1
One-way ANOVA, posttest: All pairwise comparison (Tukey-Kramer's)						One way ANOVA summary
miR-15a						miR-15a
Pair	CI (low)	CI (high)	diff	Test statistic	p-value	Source	SS	df	MS	F	p-value
control vs necrotic	-3.11353	-1.57054	-2.34203	11.8431	8e-08	#tissue	20.9817	3	6.99389	33.5326	<1*10^-8
control vs demarcation	-3.24781	-1.66852	-2.45816	12.1446	5e-08	Error	5.00568	24	0.20857
control vs unaffected	-3.32582	-1.81168	-2.56875	13.237	1e-08	Total	25.9874	27
necrotic vs demarcation	-0.768159	0.535902	-0.116128	0.694826	0.960277
necrotic vs unaffected	-0.838886	0.385461	-0.226713	1.4448	0.738582	miR-21
demarcation vs unaffected	-0.745485	0.524316	-0.110584	0.679505	0.962686	Source	SS	df	MS	F	p-value
						#tissue	0.665155	3	0.221718	1.17107	0.341418
miR-21						Error	4.5439	24	0.189329
Pair	CI (low)	CI (high)	diff	Test statis.	p-value	Total	5.20905	27
control vs necrotic	-0.996318	0.473774	-0.261272	1.3867	0.761695
control vs demarcation	-1.06586	0.438825	-0.313519	1.62575	0.663289	miR-126
control vs unaffected	-1.20188	0.240735	-0.48057	2.59922	0.280911	Source	SS	df	MS	F	p-value
necrotic vs demarcation	-0.673474	0.56898	-0.0522467	0.328106	0.99548	#tissue	9.23424	3	3.07808	19.6335	1.2e-06
necrotic vs unaffected	-0.802551	0.363955	-0.219298	1.46684	0.72965	Error	3.76265	24	0.156777
demarcation vs unaffected	-0.771958	0.437855	-0.167052	1.07738	0.870703	Total	12.9969	27
miR-126						miR-142-5p
Pair	CI (low)	CI (high)	diff	Test statis.	p-value	Source	SS	df	MS	F	p-value
control vs necrotic	0.991541	2.3293	1.66042	9.68447	2.52e-06	#tissue	85.4099	3	28.47	29.3433	3e-08
control vs demarcation	0.220214	1.58945	0.904833	5.15614	0.0065633	Error	23.2857	24	0.970237
control vs unaffected	-0.151749	1.161	0.504626	2.99932	0.175183	Total	108.696	27
necrotic vs demarcation	-1.32089	-0.190281	-0.755587	5.21442	0.00594268
necrotic vs unaffected	-1.68654	-0.625044	-1.15579	8.49563	1.891e-05	miR-143-3p
demarcation vs unaffected	-0.950661	0.150247	-0.400207	2.83641	0.213863	Source	SS	df	MS	F	p-value
						#tissue	45.5952	3	15.1984	32.2058	1e-08
miR-142-5p						Error	11.326	24	0.471916
Pair	CI (low)	CI (high)	diff	Test statis.	p-value	Total	56.9212	27
control vs necrotic	-3.86895	-0.541014	-2.20498	5.1697	0.00641353
control vs demarcation	-6.45447	-3.04822	-4.75134	10.8837	3.6e-07	miR-144*
control vs unaffected	-6.32862	-3.06289	-4.69576	11.2192	2.1e-07	Source	SS	df	MS	F	p-value
necrotic vs demarcation	-3.95267	-1.14006	-2.54636	7.06391	0.00023211	#tissue	26.2969	3	8.76562	17.7522	2.75e-06
necrotic vs unaffected	-3.81112	-1.17043	-2.49077	7.35957	0.00013767	Error	11.8507	24	0.493777
demarcation vs unaffected	-1.31377	1.42495	0.0555888	0.15837	0.999483	Total	38.1475	27
miR-143-3p						miR-146a-5p
Pair	CI (low)	CI (high)	diff	Test statis.	p-value	Source	SS	df	MS	F	p-value
control vs necrotic	-0.557925	1.76304	0.602556	2.02565	0.492328	#tissue	1.20625	3	0.402084	2.96039	0.0524733
control vs demarcation	-2.85187	-0.476288	-1.66408	5.46561	0.00386023	Error	3.25971	24	0.135821
control vs unaffected	-3.55196	-1.27438	-2.41317	8.26704	2.809e-05	Total	4.46596	27
necrotic vs demarcation	-3.24742	-1.28585	-2.26663	9.01597	7.75e-06
necrotic vs unaffected	-3.93656	-2.09489	-3.01573	12.7766	2e-08	miR-148a
demarcation vs unaffected	-1.70411	0.205929	-0.749091	3.06004	0.162241	Source	SS	df	MS	F	p-value
						#tissue	18.6909	3	6.23029	27.8386	5e-08
miR-144*						Error	5.37121	24	0.2238
Pair	CI (low)	CI (high)	diff	Test statis.	p-value	Total	24.0621	27
control vs necrotic	-4.01263	-1.63852	-2.82557	9.28625	4.91e-06
control vs demarcation	-3.02356	-0.593584	-1.80857	5.80722	0.00213172	miR-155
control vs unaffected	-2.11774	0.211997	-0.952869	3.19126	0.13687	Source	SS	df	MS	F	p-value
necrotic vs demarcation	0.0137527	2.02024	1.017	3.95474	0.0461112	#tissue	1.21661	3	0.405536	4.08085	0.0178339
necrotic vs unaffected	0.930784	2.81462	1.8727	7.7564	6.848e-05	Error	2.385	24	0.0993752
demarcation vs unaffected	-0.121184	1.83259	0.855705	3.41731	0.10083	Total	3.60161	27
miR-146a-5p						miR-223
Pair	CI (low)	CI (high)	diff	Test statis.	p-value	Source	SS	df	MS	F	p-value
control vs necrotic	-0.927871	0.317274	-0.305299	1.91311	0.539811	#tissue	94.8402	3	31.6134	54.3044	<1*10^-8
control vs demarcation	-1.146	0.128451	-0.508773	3.11485	0.151221	Error	13.9716	24	0.582151
control vs unaffected	-1.22587	-0.00399935	-0.614934	3.9268	0.0481074	Total	108.812	27
necrotic vs demarcation	-0.729644	0.322696	-0.203474	1.50865	0.7125
necrotic vs unaffected	-0.803642	0.184371	-0.309635	2.44525	0.331273	miR-451
demarcation vs unaffected	-0.618508	0.406185	-0.106161	0.808364	0.939583	Source	SS	df	MS	F	p-value
						#tissue	66.3894	3	22.1298	23.6952	2.4e-07
miR-148a						Error	22.4145	24	0.933936
Pair	CI (low)	CI (high)	diff	Test statis.	p-value	Total	88.8039	27
control vs necrotic	-2.41125	-0.812918	-1.61208	7.86966	5.615e-05
control vs demarcation	-2.96394	-1.328	-2.14597	10.2351	1.02e-06	miR-664-5p
control vs unaffected	-3.30003	-1.73158	-2.51581	12.5153	3e-08	Source	SS	df	MS	F	p-value
necrotic vs demarcation	-1.20931	0.141529	-0.533889	3.08378	0.157392	#tissue	6.2885	3	2.09617	10.8175	0.00010946
necrotic vs unaffected	-1.53786	-0.269595	-0.903726	5.55985	0.00327935	Error	4.65059	24	0.193775
demarcation vs unaffected	-1.02751	0.287836	-0.369837	2.19384	0.424151	Total	10.9391	27
miR-155						miR-d5
Pair	CI (low)	CI (high)	diff	Test statis.	p-value	Source	SS	df	MS	F	p-value
control vs necrotic	0.0577123	1.12277	0.590243	4.32406	0.0259469	#tissue	7.62425	3	2.54142	23.304	2.7e-07
control vs demarcation	0.102364	1.19249	0.647426	4.63393	0.0157226	Error	2.61731	24	0.109055
control vs unaffected	-0.0152899	1.02986	0.507286	3.78712	0.0593045	Total	10.2416	27
necrotic vs demarcation	-0.392888	0.507254	0.0571832	0.49567	0.984857
necrotic vs unaffected	-0.505516	0.339602	-0.0829569	0.765896	0.947912	SNORD15
demarcation vs unaffected	-0.578387	0.298107	-0.14014	1.24752	0.814049	Source	SS	df	MS	F	p-value
						#tissue	152.771	3	50.9237	28.9837	4e-08
miR-223						Error	42.1674	24	1.75698
Pair	CI (low)	CI (high)	diff	Test statis.	p-value	Total	194.939	27
control vs necrotic	-5.98143	-3.4036	-4.69252	14.2032	<1*10^-8
control vs demarcation	-4.93896	-2.30047	-3.61971	10.7042	4.8e-07
control vs unaffected	-2.17841	0.351225	-0.913594	2.81793	0.218625			Anova	P-Value
necrotic vs demarcation	-0.0165245	2.16214	1.07281	3.84208	0.0546461			miR-143-3p	1e-08
necrotic vs unaffected	2.75618	4.80167	3.77892	14.4147	<1*10^-8			miR-142-5p	3e-08
demarcation vs unaffected	1.6454	3.76683	2.70612	9.953	1.62e-06			SNORD15	4e-08
								miR-148a	5e-08
miR-451								miR-223	8e-08
Pair	CI (low)	CI (high)	diff	Test statis.	p-value			miR-15a	8e-08
control vs necrotic	-6.23751	-2.97242	-4.60497	11.0044	3e-07			miR-451	2.4e-07
control vs demarcation	-5.99337	-2.65145	-4.32241	10.0917	1.29e-06			miR-d5	2.7e-07
control vs unaffected	-4.44361	-1.23956	-2.84159	6.91986	0.0002995			miR-126	1.2e-06
necrotic vs demarcation	-1.09719	1.66231	0.282558	0.798938	0.941493			miR-144*	2.75e-06
necrotic vs unaffected	0.467968	3.05879	1.76338	5.3106	0.0050409			miR-664-5p	0.00010946
demarcation vs unaffected	0.137317	2.82432	1.48082	4.3	0.0269581			miR-155	0.0178339
								miR-146a-5p	0.0524733
miR-664-5p								miR-21	0.341418
Pair	CI (low)	CI (high)	diff	Test statis.	p-value
control vs necrotic	-1.50485	-0.0176026	-0.761228	3.99361	0.0434592
control vs demarcation	-0.745602	0.776648	0.015523	0.0795657	0.999934
control vs unaffected	-0.283829	1.17562	0.445895	2.38385	0.352798
necrotic vs demarcation	0.148273	1.40523	0.776751	4.82166	0.0115281
necrotic vs unaffected	0.617062	1.79718	1.20712	7.98105	4.622e-05
demarcation vs unaffected	-0.181595	1.04234	0.430372	2.7436	0.238562
miR-d5
Pair	CI (low)	CI (high)	diff	Test statis.	p-value
control vs necrotic	-1.50122	-0.385493	-0.943357	6.5971	0.00053028
control vs demarcation	-0.813578	0.328406	-0.242586	1.65745	0.649748
control vs unaffected	-0.166952	0.927919	0.380484	2.71149	0.247567
necrotic vs demarcation	0.22929	1.17225	0.700771	5.79852	0.00216438
necrotic vs unaffected	0.88118	1.7665	1.32384	11.6673	1.1e-07
demarcation vs unaffected	0.163975	1.08216	0.623069	5.29468	0.00518042
SNORD15
Pair	CI (low)	CI (high)	diff	Test statis.	p-value
control vs necrotic	-8.49284	-4.01449	-6.25367	10.8956	3.5e-07
control vs demarcation	-5.50561	-0.921871	-3.21374	5.47049	0.00382789
control vs unaffected	-3.3167	1.07794	-1.11938	1.98742	0.508329
necrotic vs demarcation	1.14747	4.93238	3.03992	6.26676	0.00095073
necrotic vs unaffected	3.35752	6.91106	5.13429	11.2734	1.9e-07
demarcation vs unaffected	0.251629	3.9371	2.09436	4.43399	0.02176
