# Supplementary material for: Profiling microRNAs in lung tissue from pigs infected with Actinobacillus pleuropneumoniae
Source: BMC Genomics. 2012 Sep 6;13:459. doi: 10.1186/1471-2164-13-459 (PMC3465251; doi:10.1186/1471-2164-13-459)
Supplement: Additional file 10 — Conservation of miRNAs found in this article. In column 2–5 the conservation is based on full genomic pairwise alignments of pig and 17 other mammalian genomes (bosTau4, turTru1, equCab2, felCat3, canFam2, eriEur1, hg19, tarSyr1, mm9, rn4, oryCun2, loxAfr3, echTel1, dasNov2, choHof1, monDom5, ornAna1). The miRNA pig coordinates are required to transfer to the target organism, and the coordinates in the target organism is required to transfer back to the same position in pig to avoid paralogous alignments. The pig sequence is then aligned to the target sequence and a minimum align length of 50 and an identity of at least 50% is required for the miRNA to be counted in the third column. In columns 2 and 3 the pairwise identity between the pig sequence and cow or human is given, and in column 4 the number of organisms where the miRNA is found is given and finally in column 5 the mean pairwise identity is given. Columns 6–9 are analogous to column 2–5, except the identification of the miRNAs in the target organism are now identified by a BLAST of mirBase version 18 against the target genome. The pig and target sequence are then aligned in the same way as before. [file 1471-2164-13-459-S10.xlsx]

## Sheet: Sheet1
name	bosTau4	turTru1	equCab2	felCat3	canFam2	eriEur1	hg19	tarSyr1	mm9	rn4	oryCun2	loxAfr3	echTel1	dasNov2	choHof1	monDom5	ornAna1	count	average id	bosTau4	turTru1	equCab2	felCat3	canFam2	eriEur1	hg19	tarSyr1	mm9	rn4	oryCun2	loxAfr3	echTel1	dasNov2	choHof1	monDom5	ornAna1	count	average id
let-7a-1!chr3!38549757!38549851!+	0.989362	0.989362	1	1	1	0.989474	1	1	0.989362	0.989362	0.989362	0.989362	1	0	0.836066	0.946809	0.946809	16	0.978458	0.989362	1	1	0	1	0.989474	1	1	0.989362	0.989362	0.989362	0.989362	1	0.902439	0.902439	0.977273	0.967033	16	0.980342
let-7a!chr9!47697397!47697477!-	0.975	0.9625	0.975	0.975	0.975	0.975	0.975	0.975	0.95	0.925	0.9625	0.975	0.975	0	0.975	0.975	0.9375	16	0.966406	0.975	0.9625	0.975	0	0.975	0.975	0.975	0.975	0.962025	0.936709	0.9625	0.975	0.975	0.857143	0.975	0.975	0.949367	16	0.961265
let-7c!chr13!130665020!130665114!+	0.989362	0.989362	0.989362	0.989362	0.989362	0.989362	0.989362	0.978723	0.989362	0.989362	0.978723	0.978723	0.968085	0.989362	0.989362	0	0.946809	16	0.983378	0.989247	0.989362	0.989362	0	0.989362	0.989247	0.989362	0.978495	0.989362	0.989362	0.978723	0.978495	0.978495	0.989362	0.989362	0.848837	0.956989	16	0.975839
let-7d!chr3!38552588!38552691!+	0.980583	0	0.951456	0.902913	0.990291	0.943396	0.970874	0.650485	0.990291	0.961165	0.970874	0.970874	0.951456	0.961165	0.941748	0.941748	0.912621	16	0.936996	0.980583	0	0.970874	0	0.990291	0.99	0.990291	0.9875	0.990291	0.98	0.990291	0.990099	0.979798	0.980583	0.970297	0.941748	0.921569	15	0.976948
let-7e!chr6!39533374!39533454!+	0.975	0	0.9875	0.9875	0.9875	0	0.975	0	0.95	0.95	0	0.975	0	0	0	0	0	8	0.973437	0.987342	1	1	0	1	0.794872	0.987342	0.794872	0.962025	0.962025	0.782051	0.987342	0.794872	0.753247	0.794872	0.794872	0.820513	16	0.888515
let-7f-1!chr3!38550130!38550217!+	1	1	0.988506	1	1	0.988506	1	1	0.988506	0.988506	1	0.977011	0.977011	0.954023	0.741573	1	0.909091	17	0.971337	1	1	0.988506	0	1	0.988506	1	1	0.988506	0.988506	1	0.977011	0.977011	0.954023	0	1	0.91954	15	0.985441
let-7f!chrX!45720362!45720445!-	1	1	1	1	1	1	1	1	1	1	1	0.975904	0.951807	1	1	0.951807	0.975904	17	0.991495	1	1	1	0	1	1	1	1	1	1	1	0.987342	0.962025	1	1	0.9625	0.987654	16	0.99372
let-7g!chr13!28999418!28999498!+	1	1	1	1	1	1	1	1	1	0	1	1	0.955882	1	0	1	0.95	15	0.993725	1	1	1	0	1	1	1	1	1	0	1	1	0	1	0	1	0.95	13	0.996154
let-7i!chr5!26807363!26807448!+	1	0	0	0	0	1	1	0	1	1	1	1	0	0	0	1	0	8	1	1	0	0	0	0	1	1	0	1	1	1	1	0	0	0	1	0	8	1
mir-1!chr17!64096221!64096329!+	0.881818	0.890909	0.849558	0.833333	0.842593	0.917526	0.854545	0.593407	0.845455	0.737374	0.818182	0.81982	0	0.762712	0.823529	0.841584	0.87	16	0.823897	0.975309	0.973684	0.962963	0	0.973684	0.960526	0.948052	0.821429	0.948052	0.788235	0.821429	0.948052	0	0.809524	0.821429	0.90411	0.901408	15	0.903859
mir-100!chr9!47702720!47702800!-	0.975	0.9625	0.950617	0.875	0.938272	0	0.901235	0.950617	0.938272	0.925926	0.925926	0.925926	0.901235	0	0.925926	0.925926	0.9375	15	0.930659	0.975	0.9625	0.974026	0	0.962025	0	0.921053	0.974026	0.974026	0.961039	0.949367	0.947368	0.924051	0	0.949367	0.960526	0.961538	14	0.956851
mir-101-1!chr1!227255281!227255372!-	1	1	1	0.978022	1	0.989011	1	1	0.945055	0.978022	1	0.989011	0	0.989011	0.978022	0.989011	0.967033	16	0.987637	1	1	1	0	1	0.989011	1	1	0.945055	0.978022	1	0.989011	0.779221	0.989011	0.978022	0.989011	0.977273	16	0.975852
mir-101-2!chr6!103818807!103818888!+	1	1	0.975309	1	1	0.987654	0.987654	0.987654	1	1	1	1	1	1	1	0.975309	1	17	0.994916	1	1	0.975309	0	1	0.987654	0.987654	0.987654	1	1	1	1	1	1	1	0.975309	1	16	0.994599
mir-103-1!chr16!52667656!52667738!-	0.97561	1	0.939024	0	0.963415	0	0.987805	0.963415	0.987805	0.987805	0.987805	0.987805	0.987805	0.987805	1	0.939024	0.939024	15	0.97561	1	1	0.967742	0	1	0.903226	1	1	1	1	1	1	1	1	1	1	1	16	0.991935
mir-106a!chrX!108213078!108213159!-	0.987654	0.987654	0.962963	0.987654	0.925926	0.987654	0.975309	0.975309	0.925926	0.950617	0.975309	0.950617	0	0.963415	0	0.753086	0.876543	15	0.945709	0.987654	0.987654	0.962963	0	0.960526	0.987654	0.975309	0.986842	0.925926	0.950617	0.975309	0.950617	0	0.974026	0.811321	0.811321	0.876543	15	0.941619
mir-107!chr14!106321701!106321788!-	1	1	0.988506	0.988506	0.988506	0	1	1	0.988506	0.988506	1	0.988506	0.977011	0	0.977011	0.91954	0.942529	15	0.983142	1	1	1	0	1	0.916667	1	1	1	1	1	1	1	0.883333	1	0.939759	1	16	0.983735
mir-10a!chr12!22389423!22389503!-	0.9875	1	1	1	1	0.975309	1	1	1	1	1	0.9875	0.975	1	0.95	1	0.975	17	0.991195	0.9875	1	1	0	1	0.975309	1	1	1	1	1	0.9875	0.975	1	0.961039	1	0.975	16	0.991334
mir-10b!chr15!77060703!77060783!+	0.975	0.951807	1	1	1	0.975	0.975	1	0.9875	0.9875	0.9875	0.9875	0.9875	0	0.981818	0.975	0.9875	16	0.984914	0.975	0.969231	1	0	1	0.975	0.975	1	0.9875	0.9875	0.9875	0.9875	0.9875	0	0	0.975	0.9875	14	0.985302
mir-122!chr1!169284210!169284295!-	1	0.976471	1	0.976471	1	0.988235	0.976471	0.976471	0.976471	0.929412	0.988235	0.988235	0	0	0	0.929412	0.905882	14	0.972269	1	0.976471	1	0	1	0.988235	0.976471	0.976471	0.976471	0.929412	0.988235	0.988235	0	0	0	0.959459	0.939024	13	0.976806
mir-125a!chr6!39533850!39533930!+	0.975	0.9625	0.975	0.9875	0.975	0	0.9375	0	0.95	0.95	0	0.95	0	0	0	0	0.607595	10	0.92701	0.975	0.9625	0.975	0	0.974026	0	0.949367	0	0.95	0.95	0	0.95	0	0	0	0	0	8	0.960737
mir-126!chr1!294113068!294113141!+	0.972603	0.958904	0.986301	1	1	1	0.972603	0	0.931507	0.917808	0	0.959459	0.986301	0	0	0	0.876712	12	0.963516	1	0.985714	0.986301	0	1	1	0.986111	0	0.957746	0.943662	0	0.96875	0.986301	0	0	0.927536	0.925373	12	0.972291
mir-127!chr7!133929737!133929817!+	0.9875	0.9875	0.9875	0.9875	0.9875	0.9875	0.9875	0.9875	0.9875	0.9875	0.9875	0.9875	0	0.9875	0.9875	0	0	14	0.9875	0.9875	0.9875	0.9875	0	0.9875	0.9875	0.9875	0.9875	0.9875	0.9875	0.9875	0.9875	0	0.9875	0.9875	0	0	13	0.9875
mir-1277!chrX!97562456!97562536!-	0.963415	0.9875	0.975	0	0.9875	0.902439	0.95	0	0	0	0.95	0.95	0.764706	0.9625	0	0	0	10	0.939306	0	1	0.987013	0	1	0	0.987013	0	0	0	0.961039	1	0	0.986667	0	0	0	7	0.988819
mir-128-1!chr15!14550873!14550955!-	1	1	1	1	1	1	1	1	1	1	1	0.987805	1	1	0.987952	1	0.853659	17	0.989966	1	1	1	0	1	1	1	1	1	1	1	0.987805	1	1	0.987952	1	0.859155	16	0.989682
mir-128-2!chr13!17766862!17766942!+	1	1	0.975	0.9625	0.9625	0.9875	0.9625	0.975	0.9625	0.9625	0.9625	0.9375	0.975	0.9625	0.9625	0.9	0.85	17	0.958824	1	1	0.975	0	0.9625	0.9875	0.9625	0.975	0.9625	0.9625	0.9625	0.949367	0.975	0.9625	0.9625	0.911392	0.881579	16	0.962021
mir-129!chr2!17100323!17100403!-	0.9875	0.9875	0.9875	0	0.975	0.975	0.975	0	0.975	0.9875	0.9875	0.9875	0	0	0	0	0	10	0.9825	0.9875	0.9875	0.9875	0	0.975	0.975	0.975	0	0.987342	0.9875	0.9875	0.9875	0	0	0	0	0	10	0.983734
mir-1296!chr14!69493247!69493332!-	0.976471	0.964706	0.964706	0	0.976471	0.729412	0.964706	0.964706	0	0	0.976471	0.988235	0.952941	0.965116	0.976471	0	0	12	0.950034	0.976471	0.964706	0.964706	0	0.976471	0	0.964706	0.964706	0	0	0.976471	0.988235	0.952941	0.965116	0.976471	0	0	11	0.970091
mir-1307!chr14!119440202!119440282!-	0.9875	0.975	1	1	1	0.6	0.9875	0	0.725	0.7625	0.975	0.9625	0	0	0.975	0	0	12	0.9125	0.9875	0.975	1	0	1	0	0.9875	0	0	0	0.987342	0.9625	0	0	0.975	0	0	8	0.984355
mir-130a!chr2!11301853!11301932!-	0.936709	0.974684	0.974684	0.962025	0.974684	0.936709	0.936709	0	0.860759	0.873418	0.924051	0.949367	0.936709	0	0	0.898734	0.928571	14	0.933415	0.936709	0.974684	0.974684	0	0.974684	0.972973	0.948052	0	0.891892	0.905405	0.935065	0.986486	0.972973	0	0	0.972603	0.924242	13	0.951573
mir-130b!chr14!51318778!51318858!-	0.95	0.9875	0.95	0	0.975	0.975	0.925	0.9375	0.8875	0.9125	0.95	0.9125	0	0	0	0.65	0	12	0.917708	0.95	0.987342	0.95	0	0.974684	0.975	0.936709	0.949367	0.9125	0.9375	0.949367	0.9125	0	0	0	0	0	11	0.948633
mir-132!chr12!45599471!45599572!-	1	1	0.990099	1	1	0.990099	0.990099	0	0.990099	0.990099	0.870968	0.940594	0.980198	0.970297	0	0.933962	0	14	0.974751	1	1	0.990099	0	1	0.990099	0.990099	0	1	1	0	1	1	0.98	0	0.98	0	12	0.994191
mir-133a-1!chr17!64053942!64054045!-	0.912621	0	0.941748	0.941748	0.941748	0.941748	0.912621	0.9	0.902913	0.911111	0.918605	0.893204	0.854369	0.930233	0.918605	0.8875	0.897196	16	0.912873	0.946237	0.947368	0.968421	0	0.950495	0.988764	0.921569	0.930233	0.930233	0.930233	0.918605	0.918605	0.930233	0.930233	0.918605	0.94186	0.988764	16	0.941278
mir-1343!chr2!24490872!24490948!-	1	1	0.973684	1	1	0	0.960526	0	0.697368	0.789474	0.973684	0.921053	0.766234	0	0.973684	0.61039	0	13	0.897392	1	1	0.973684	0	1	0	0.960526	0	0	0	0.973684	0.921053	0	0	0.973684	0	0	8	0.975329
mir-135b!chr9!63365115!63365210!+	0.978947	0.978947	0.978947	0.957895	0.957895	0	0.968421	0.982456	0.947368	0.957895	0.947368	0	0.894737	0	0	0.918367	0.761468	13	0.940824	0.978947	1	0.978947	0	0.957895	0	0.968421	0	0.947368	0.957895	0.965909	0.966292	0.935484	0.72	0	0.926316	0.908046	13	0.939348
mir-136!chr7!133834347!133834429!+	0.987805	1	1	1	1	0.915663	0.987805	0	0.987805	0.987805	0.987805	1	0.987805	0	0	0	0	12	0.986874	1	1	1	0	1	0.938272	0.987805	0	0.987805	0.987805	0.987805	1	0.987805	0	0	0	0	11	0.988845
mir-137!chr4!124680203!124680305!-	1	1	1	0	1	0	1	0.990196	0.990196	0.990196	1	1	0.990196	0.990196	0.8125	0.941748	0.951456	15	0.977112	1	1	1	0	1	0	1	1	0.990196	0.990196	1	1	0.990196	0.990196	0	0.979381	0.979381	14	0.994253
mir-138a!chr13!23336889!23336951!+	0.983871	0.983871	1	0	1	0.935484	0.983871	1	0.983871	1	0.967742	0.983871	0.935484	0.903226	0.952381	0.951613	0.951613	16	0.969806	0.983871	0.983871	1	0	1	0.935484	0.983871	1	0.983871	1	0.967742	0.983871	0.935484	0.903226	0.952381	0.951613	0.967213	16	0.970781
mir-139!chr9!6808358!6808426!-	0.985294	0.985294	0.970588	1	0.970588	0	1	0.955882	1	1	0.970588	0.985294	0	0	0.966102	0.852941	0	13	0.972505	0.985294	0.985294	0.970588	0	0.970588	0	1	0.955882	1	1	0.970588	0.985294	0	0	0.970588	0.852941	0.793651	13	0.956978
mir-142!chr12!32630402!32630482!-	1	0.7	1	1	1	1	1	0.9875	0.9875	1	1	1	1	1	0	0.975	0.9625	16	0.975781	1	0	1	0	1	1	1	0.9875	0.9875	1	1	1	1	1	0	0.975	0.9625	14	0.99375
mir-143!chr2!136030751!136030831!+	0.9625	0	0.95	0.975	0.9625	0	0.9375	0	0.95	0.95	0.9625	0.95	0.9625	0.9625	0.9625	0.9375	0.925	14	0.953571	0.9625	0	0.95	0	0.9625	0	0.9375	0	0.95	0.95	0.9625	0.95	0.9625	0.9625	0.9625	0.949367	0.936709	13	0.953737
mir-144!chr12!42820909!42820993!-	0.964286	0.97619	0.964286	0.940476	0.916667	0.880952	0.964286	0.952381	0.928571	0.928571	0.916667	0.964286	0	0.941176	0	0.845238	0.940476	15	0.934967	0.964286	0.97619	0.975309	0	0.948718	0	0.964286	0.952381	0.9375	0.939759	0.925926	0.964286	0	0.940476	0	0.896104	0.939759	13	0.948075
mir-145!chr2!136032140!136032226!+	0.988372	0.988372	0.988372	0.89011	0.965116	1	0.988372	0	0.976744	0.976744	0.965116	0.965909	0.988372	0.940476	0	0.94382	0.906977	15	0.964858	0.988372	0.988372	0.988372	0	0.987654	1	0.988372	0	0.976744	0.976744	0.965116	0.988372	0.988372	0.950617	0	0.976471	0.918605	14	0.977299
mir-1468!chrX!50243064!50243158!+	0.93617	0.957447	0.957447	0.914894	0.957447	0.617021	0.925532	0.968085	0.62766	0.635417	0.93617	0.882979	0.729167	0.712766	0	0	0	14	0.839872	0.978723	0.966667	0.957447	0	0.957447	0	0.934783	0.968085	0	0	0.956522	0.901099	0	0	0	0	0	8	0.952597
mir-146a!chr16!60604389!60604467!+	0.948718	0	0.948718	0	0.961538	0	0.935897	0.935897	0.884615	0.884615	0.961538	0.935897	0	0.910256	0.935897	0.846154	0.75	13	0.910749	0.960526	0	0.960526	0	0.973684	0	0.947368	0.947368	0.905405	0.905405	0.973684	0.947368	0	0.921053	0.947368	0.866667	0	12	0.938035
mir-146b!chr14!118471587!118471686!+	0.950495	0.940594	0.940594	0.90099	0.891089	0.949495	0.90099	0	0.940594	0.910891	0.910891	0.875	0.87619	0	0	0.910256	0.8	14	0.907005	0.979167	0.967742	0.96875	0	0.90625	0.978723	0.927083	0	0.96875	0.9375	0.946809	0.977011	0.986486	0	0	0.954545	0.8	13	0.946063
mir-148a!chr18!45214547!45214615!-	1	1	1	1	1	0.985294	0.985294	0.970588	0.970588	0	0.955882	0.985294	0	0	0.955882	0.941176	0.955882	14	0.978991	1	1	1	0	1	0.985294	0.985294	0.970588	0.970588	0	0.955882	0.985294	0	0	0.955882	0.941176	0.955882	13	0.977376
mir-148b!chr5!18088733!18088813!+	1	1	1	1	1	0.9875	1	1	0.975	0.975	1	0.9875	0.9625	1	1	0	0	15	0.9925	1	1	1	0	1	0.9875	1	1	0.975	0.975	1	0.9875	0.974684	1	1	0	0	14	0.992835
mir-149!chr15!131645451!131645527!-	0.960526	0.986842	1	0	0.960526	0	0.947368	0	0.973684	0	0	0.973684	0	0	0	0	0	7	0.971804	0.960526	0.986842	1	0	0.960526	0	0.947368	0	0.973684	0	0	0.973684	0	0	0	0	0	7	0.971805
mir-152!chr12!21743214!21743294!+	1	1	0	0	1	0	0.975309	0	0.95	0.95	0.9875	0.9625	0	0.758065	0	0.9125	0	10	0.949587	1	1	0.757576	0	1	0	0.9875	0.757576	0.960526	0.973684	0.987179	0.985714	0.772727	0.757576	0.757576	0.929577	0	14	0.901944
mir-155!chr13!135049632!135049713!-	0.888889	0.91358	0.938272	0.962963	0.962963	0.925926	0.91358	0.950617	0.864198	0	0.938272	0.888889	0.925926	0	0.938272	0.786517	0	14	0.914205	0.953846	0.934211	0.961538	0	0.962963	0.935897	0.91358	0.961538	0.916667	0	0.949367	0.906667	0.936709	0	0.938272	0	0	12	0.939271
mir-15a!chr11!17602977!17603056!+	1	1	1	0	1	0.962025	1	1	0.962025	0	0.974684	0.9625	0	0	1	0.962025	0.911392	13	0.979589	1	1	1	0	1	0.962025	1	1	0.962025	0	0.974684	0.9625	0	0	1	0.962025	0.911392	13	0.979589
mir-15b!chr13!78787510!78787608!+	0.979592	0.989796	0.989796	0.989796	0.979798	0.918367	0.979592	0.989796	0.959184	0.959184	0.928571	0.979592	0.969388	0.979592	0.989796	0.8	0.816327	17	0.952833	0.979592	0.989796	0.989796	0	0.989691	0.935484	0.979592	0.989796	0.959184	0.959184	0.956989	0.989583	0.969388	0.979592	0.989796	0	0.868132	15	0.968373
mir-16-1!chr13!78787667!78787744!+	0.987013	1	0.987013	0.974026	0.974026	0.922078	0.935065	0.922078	0.961039	0.974026	0.987013	0.922078	0.961039	0.961039	0.961039	0.883117	0.87013	17	0.951872	0.987013	1	0.987013	0	0.974026	0.922078	0.935065	0.922078	0.961039	0.974026	0.987013	0.922078	0.961039	0.961039	0.961039	0.883117	0	15	0.955844
mir-16-2!chr11!17603120!17603199!+	0.987342	0.974684	1	0	1	0.924051	1	1	0.949367	0	0.987342	0.962025	0	0	0.987342	0.974684	0.949367	13	0.976631	0.987342	0.974684	1	0	1	0.924051	1	1	0.949367	0	0.987342	0.962025	0	0	0.987342	0.974684	0.949367	13	0.976631
mir-17!chr11!60972457!60972534!+	0.987013	0.987013	0.987179	0.987013	0.987013	0.987013	0.987013	0.987013	0.948052	0.909091	0.987013	0.974026	0	0.987013	0	0.922078	0.909091	15	0.968842	0.987013	0.987013	0.987179	0	0.987013	0.987013	0.987013	0.987013	0.960526	0.921053	0.987013	0.974026	0	0.987013	0	0.922078	0.921053	14	0.970144
mir-18!chr11!60972592!60972684!+	0.978261	1	1	1	1	0.98913	1	1	0.98913	0.98913	1	1	0	1	0.956522	1	1	16	0.993886	1	1	1	0	1	1	1	1	0.98913	0.98913	1	1	0	1	0.985294	1	1	15	0.99757
mir-181a-1!chr10!22839351!22839455!-	0.933333	0.971154	0.894231	0.906542	0.925234	0.942308	0.951923	0.942308	0.903846	0.903846	0.951923	0.942308	0.795455	0.923077	0.903846	0.591195	0.798165	17	0.892982	0.933333	0.971154	0.894231	0	0.961165	0.951456	0.961165	0.951456	0.957895	0.947368	0.961165	0.951456	0.774194	0.96	0.969072	0.935484	0.911111	16	0.936982
mir-181a-2!chr1!280334005!280334085!+	0.975	0.9875	0.9875	0	0.9875	0.95122	0.975	0.9875	0.883721	0.862069	0.9625	0.95	0.872093	0.9625	0	0.841463	0.841463	15	0.935135	0.975	0.9875	0.9875	0	0.9875	0.962963	0.975	0.9875	0.883721	0.862069	0.973684	0.95	0.872093	0.986486	0.820513	0	0	14	0.943681
mir-181b-1!chr10!22839190!22839270!-	0.975	0.95	0.9625	0.9875	0.975	0.9625	0.9875	1	0.9875	0.9875	0.9875	0.975	0.975	0.9875	0.975	0.9625	0.8875	17	0.972059	0.975	0.95	0.9625	0	0.9875	0.9625	0.9875	1	0.9875	0.9875	0.9875	0.975	0.975	0.9875	0.975	0.9625	0.9	16	0.972656
mir-181b-2!chr1!280335867!280335953!+	0.965116	0.976744	1	1	1	0	1	0.976744	0.930233	0.918605	0.965116	0.930233	0.965517	0.930233	0.94186	0.895349	0.94186	16	0.958601	0.965116	0.976744	1	0	1	0	1	0.976744	0.940476	0.928571	0.965116	0.940476	0.965517	0.952381	0.952381	0.911392	0.963415	15	0.962555
mir-181c!chr2!56889315!56889402!+	1	1	0.977011	0	1	0	0.988506	0	0.988506	0.988506	0.954023	0.988506	0.977011	0	0	0.898876	0.842697	12	0.96697	1	1	0.977011	0	1	0	0.988506	0	0.988506	0.988506	0.954023	0.988506	0.977011	0	0	0	0	10	0.986207
mir-181d!chr2!56889499!56889579!+	0.95	0.975309	0.626984	0	0.987654	0	0.962963	0	0.925	0.925	0.888889	0.962963	0.950617	0	0	0.901235	0.775	12	0.902635	0.95	0.975309	0.975309	0	0.987654	0	0.962963	0	0.925	0.925	0	0.962963	0.950617	0	0	0.901235	0.775	11	0.93555
mir-182!chr18!17167661!17167752!-	0.956044	0.956044	0.967033	0.945055	0.967033	0.934066	0.934066	0	0.868132	0.854545	0.901099	0.923077	0.880597	0.967033	0	0.857143	0.89011	15	0.920072	0.956044	0.956044	0.967033	0	0.967033	0.94382	0.934066	0	0.927711	0	0.941176	0.970588	0.969231	0.967033	0	0.957143	0.908046	13	0.951151
mir-183!chr18!17172237!17172307!-	1	0.985714	1	1	1	0	0.985714	1	0.985714	1	1	0.756098	0.985714	1	0	0.9	0.9	15	0.966597	1	0.985714	1	0	1	0	0.985714	1	0.985714	1	1	0	0.985714	1	0	0.9	0.9	13	0.98022
mir-184!chr7!54379988!54380071!+	0.987952	0.975904	0.975904	0.951807	0.975904	0	0.952381	0	0.86747	0.879518	0.928571	0.97619	0.940476	0	0	0.928571	0.785714	13	0.932797	0.987952	0.975904	0.975904	0	0.97561	0	0.952381	0	0.945205	0.922078	0.962025	0.97619	0.95	0	0	0.928571	0	11	0.959256
mir-185!chr14!52703711!52703787!+	0.934211	0.986842	0.986842	1	1	0	0.986842	0	0.973684	0.973684	0.960526	0.961039	0.934211	0.935065	0	0	0	12	0.969412	0.934211	0.986842	0.986842	0	1	0	0.986842	0	0.973684	0.973684	0.960526	0.973684	0.934211	0.958904	0	0	0	11	0.969948
mir-186!chr6!99703516!99703598!+	0.987805	0.987805	0.987805	0	0.987805	0.939759	0.963415	0.963415	0.95122	0.963415	0.963415	0.97561	0.97561	0.963415	0.97561	0.865854	0.865854	16	0.957363	0.987805	0.987805	0.987805	0	0.987805	0.939759	0.963415	0.963415	0.95122	0.963415	0.963415	0.987654	0.97561	0.986486	0.986486	0.882353	0.864198	16	0.961165
mir-187!chr6!83322556!83322624!-	0.970588	0.941176	0.970588	0.970588	0.970588	0	0.970588	0.955882	0.955882	0.955882	0.970588	0.941176	0	0	0.952381	0.867647	0.808824	14	0.943027	0.970588	0.941176	0.970588	0	0.970588	0	0.970588	0.955882	0.955882	0.955882	0.970588	0.941176	0	0	0.955882	0.867647	0.808824	13	0.941176
mir-18b!chrX!108212921!108212992!-	0.971831	1	1	0.929577	0.957746	0	1	0.971831	0.957746	0.957746	0.971831	0.901408	0	0	0	0.901408	0.971831	13	0.960997	0.971831	1	1	0	0.957746	0.887324	1	0.971831	0.957746	0.957746	0.971831	0.901408	0	0.887324	0.893939	0.901408	0.971831	15	0.948798
mir-190!chr1!112612942!112613027!-	1	1	1	1	1	0.988235	1	1	0.988235	0.988235	1	1	1	1	1	0.988235	1	17	0.997232	1	1	1	0	1	0.988235	1	1	0.988235	0.988235	1	1	1	1	1	0.988235	1	16	0.997059
mir-190b!chr4!99584644!99584723!+	1	0.987342	0.974684	0.962025	0.949367	0.936709	0.987342	0.974684	0.9125	0.9125	0.987342	0.962025	0.936709	0.898734	0.911392	0.9125	0.75	17	0.93858	1	1	0.974684	0	0.961039	0.96	0.987342	0.987013	0.923077	0.922078	0.987342	0.974026	0.961039	0.931507	0.946667	0.946667	0.783784	16	0.952891
mir-191!chr13!26605640!26605720!-	0.975	0.9875	0.9625	0	0.975	0.9625	0.9625	0	0.9875	0.9875	0.9625	0.975	0	0.975	0	0.975	0.95	13	0.972115	0.987342	1	0.987179	0	0.987342	0.974684	0.974684	0	1	1	0.974684	0.987342	0	0.987342	0	0.987342	0.962025	13	0.985382
mir-192!chr2!5685411!5685491!+	0.9625	0.9875	0.9625	0	0.9875	0.925	0.9875	0	0.95	0.95	0	0.9625	0.9	0.925	0	0	0.95	12	0.954167	0.9625	0.9875	0.9625	0	0.9875	0.925	0.9875	0	0.95	0.95	0	0.9625	0.9	0.925	0	0	0.95	12	0.954167
mir-193a!chr12!41119431!41119511!-	0.95	0.9625	0.9625	0.9875	0.975	0	0.9375	0	0.9125	0.925	0.95	0.9625	0.95	0	0	0.8625	0	12	0.944792	0.961538	0.961538	0.961538	0	0.974359	0	0.961538	0	0.934211	0.936709	0.987013	0.974684	0.962025	0	0	0.909091	0	11	0.95675
mir-194!chr2!5685207!5685291!+	0.940476	0.952381	0.964286	0	0.904762	0	0.928571	0	0.940476	0.928571	0	0.928571	0.821429	0.928571	0	0	0.731959	11	0.906368	0.951807	0.952381	0.964286	0	0	0	0.928571	0	0.940476	0.928571	0	0.928571	0.831325	0.936709	0	0	0.890411	10	0.925311
mir-195!chr12!49575883!49575963!+	0.9	0.9	0.925	0.887097	0.9125	0	0.9	0	0.875	0.875	0.925	0.9125	0	0	0	0.633663	0	11	0.876887	0.9	0.9	0.925	0	0.9125	0	0.9	0	0.875	0.875	0.936709	0.9125	0	0	0	0.819444	0	10	0.895615
mir-199a-1!chr9!107644942!107645018!-	1	1	1	1	1	0.986842	1	0.894737	1	1	1	1	1	0	1	0.986842	0.986842	16	0.990954	1	1	1	0	1	0.986842	1	0.921053	1	1	1	1	1	0	1	0.986842	0.986842	15	0.992105
mir-199b!chr1!283325991!283326065!-	1	0.986486	1	1	1	0	1	0.783784	0.986486	0	0	1	0	0	0	0.972973	0	10	0.972973	1	0.986486	1	0	1	0.837838	1	0.791045	0.986486	0.837838	0.855263	1	0.837838	0	0.837838	0.972973	0.837838	15	0.918763
mir-19a!chr11!60972740!60972822!+	1	0.987805	0.987805	1	1	0.987805	1	0.963415	0.987805	0.97561	0.987805	1	0	0.987805	0.963415	1	0.963415	16	0.987043	1	1	0.987805	0	1	0.987805	1	0.973684	0.987805	0.97561	0.987805	1	0	1	0.975309	1	0.963415	15	0.989282
mir-19b-1!chr11!60973039!60973119!+	1	1	0.9875	0.9625	1	1	1	1	0.9625	0.9625	1	1	0	1	1	0.9875	0.9625	16	0.989062	1	1	0.9875	0	1	1	1	1	0.9625	0.9625	1	1	0	1	1	0.9875	0.9625	15	0.990833
mir-20!chr11!60972910!60972981!+	1	1	1	1	0.985915	0.985915	1	0	0.943662	0.929577	1	0.985915	0	0.985915	1	0.985915	0.985915	15	0.985915	1	1	1	0	0.985915	0.985915	1	0.811321	0.943662	0.929577	1	0.985915	0	0.985915	1	0.985915	0.985915	15	0.973337
mir-204!chr1!234511624!234511733!-	0.972727	0.972727	0.981818	0	0.963636	0.972477	0.981818	0.981818	0.990909	0.981818	0.981818	0.972727	0.963636	0.972727	0.963636	0.926606	0.890909	16	0.966988	0.981132	0.972727	0.981818	0	0.963636	0.972477	0.981818	0.981818	0.990909	0.981818	0.981818	0.972727	0.963636	0.972727	0.963636	0.926606	0.955556	16	0.971554
mir-205!chr9!126011587!126011656!-	0.971014	0.985507	0.985507	0.971014	0.971014	0	0.985507	0.985507	0.956522	0.942029	0.985507	0.971014	0.971014	0.985507	0.985507	0.913043	0.898551	16	0.966485	0.971014	0.985507	0.985507	0	0.971014	0	0.985507	0.985507	0.956522	0.942029	0.985507	0.971014	0.971014	0.985507	0.985507	0.913043	0.898551	15	0.966184
mir-206!chr7!53111390!53111470!+	0.9	0.9125	0.9125	0.9125	0.9125	0.8875	0.9125	0.814286	0.8125	0.825	0.9125	0.9375	0.9	0	0.9	0.825	0.804878	16	0.880104	0.934211	0.947368	0.946667	0	0.9125	0.924242	0.9125	0	0.8125	0.825	0.947368	0.9375	0.9	0.796875	0.9	0.859155	0.855263	15	0.894077
mir-21!chr12!34201564!34201656!+	1	1	1	0.98913	1	0.956522	0.98913	1	0.98913	1	0.978261	0.98913	0	0.978261	0	0.934783	0.913043	15	0.981159	1	1	1	0	1	0.976471	0.98913	1	0.98913	1	0.978261	0.98913	0	0.989011	0	0.928571	0.913043	14	0.982339
mir-210!chr2!331305!331381!+	0	0.986842	0	0	0.986842	0	0.947368	0	0.960526	0.947368	0	0	0.881579	0	0	0.776316	0	7	0.926692	0	1	0	0	0.986842	0	0.959459	0	0.960526	0.947368	0	0	0	0	0	0	0	5	0.970839
mir-212!chr12!45599903!45600013!-	0.981818	0.981818	0.954955	0	0.963964	0.945455	0.90678	0	0.936364	0.945455	0.945455	0.911504	0.756522	0.947368	0	0.875	0	13	0.927112	0.981818	0.981818	1	0	0.980583	0.978022	0.963303	0	0.980583	0.990291	0.970874	0.989011	0	0	0	0.989011	0	11	0.982301
mir-214!chr9!107639152!107639262!-	1	1	1	0	1	0.981818	0.990909	0.981818	0.990909	0.972727	0.990909	0.990909	1	0	0	0.981818	0.972727	14	0.98961	1	1	1	0	1	1	0.990909	0.981818	0.990909	0.981481	0.990909	0.990909	1	0	0	0.981818	0.972727	14	0.991534
mir-215!chr10!9750608!9750704!-	0.9375	0.895833	0.9375	0.9375	0.90625	0.90625	0.885417	0.875	0.8125	0.84375	0.887755	0.895833	0.885417	0	0	0.835052	0.833333	15	0.884993	0.947368	0.922222	0.9375	0	0.90625	0.936709	0.885417	0	0.847826	0.888889	0.885417	0.912088	0.934211	0	0	0.835052	0.833333	13	0.897868
mir-216b!chr3!79154189!79154275!+	0.976744	0.965116	0.976744	0.965116	0.953488	0.953488	0.953488	0.976744	0.918605	0.918605	0.918605	0.953488	0.872093	0.976744	0.976744	0.848837	0.813953	17	0.936388	0.976744	0.965116	0.976744	0	0.963415	0.953488	0.953488	0.976744	0.940476	0.940476	0.929412	0.953488	0	0.976744	0.976744	0.868852	0	14	0.95371
mir-219-1!chr7!29626545!29626654!+	0	0.981651	0.963303	0	0.972477	0	0.954545	0	0.926606	0.917431	0.909091	0.972477	0	0	0	0.827273	0.54	10	0.896485	0	0.990476	0.962264	0	0.972477	0	0.954128	0	0.93578	0.926606	0.915094	0.972477	0	0	0	0	0	8	0.953663
mir-22!chr12!45319042!45319122!+	1	1	1	1	1	1	1	1	1	1	1	1	0	1	0	0.9	0.9	15	0.986667	1	1	1	0	1	1	1	1	1	1	1	1	0	1	0	0.898734	0.9	14	0.985624
mir-221!chrX!40478093!40478163!-	0.985714	1	0.985714	0.957143	1	0	0.971429	0.985714	0.985714	0.985714	0.985714	1	0.971429	0.971429	0.983051	0.928571	0.928571	16	0.976619	0.985714	1	0.985714	0	1	0	0.971429	0.985714	0.985714	0.985714	0.985714	1	0.971429	0.971429	0.982143	0.928571	0.928571	15	0.977857
mir-222!chrX!40478833!40478913!-	0.975	0.975	0.9625	0.975	0.975	0.9625	0.95	0.95	0.9375	0.95	0.975	0.950617	0.950617	0.938272	0.950617	0.85	0.888889	17	0.94803	0.975	0.975	0.9625	0	0.975	0.961538	0.95	0.95	0.9375	0.95	0.987179	0.961538	0.974026	0.961039	0.974026	0.871795	0.897436	16	0.953974
miR-223!chrX!51247501!51247619!-	0.892562	0.909091	0.900826	0	0.834711	0.842975	0.892562	0.861789	0.801653	0.793388	0.834711	0.876033	0.834711	0.825397	0	0.8	0.664336	15	0.83765	0.952381	0.97619	0.97619	0	0.904255	0.928571	0.93617	0.925532	0.903226	0.927711	0.904255	0.904255	0.928571	0.94186	0	0.905263	0.939394	15	0.930255
mir-2320!chr6!43886613!43886725!-	0.894737	0.867257	0	0	0	0	0	0	0	0	0	0	0	0	0	0	0	2	0.880997	0	0	0	0	0	0	0	0	0	0	0	0	0	0	0	0	0	0	0
mir-23a!chr2!56861158!56861228!-	0.985714	0	0.971429	0.985714	0.985714	0.859155	0.971429	0	0.942857	0.942857	0	0.971429	0	0	0	0.914286	0.808219	11	0.939891	0.985714	0	0.971429	0	0.985714	0	0.971429	0	0.942857	0.942857	0	0.971429	0	0	0	0.914286	0	8	0.960714
mir-23b!chr10!26149009!26149089!-	0.9875	0.9875	0.9875	0.975	0.975	0.975	0.9875	0	0.9625	0.9625	0.9875	0.9875	0.9875	0.9875	0.975	0.975	0.875	16	0.973437	0.9875	0.9875	0.9875	0	0.987342	0.987342	0.9875	0	0.974684	0.974684	0.9875	0.9875	0.9875	0.9875	0.987342	0.987342	0.921053	15	0.981319
mir-24-1!chr2!56860820!56860892!-	0.986111	1	0.986111	0	1	0.849315	0.958333	0	0.875	0.861111	0.917808	1	0	0	0	0.916667	0.902778	12	0.93777	0.986111	1	0.986111	0	1	0.791045	0.958333	0	0.776119	0.776119	0.927536	1	0	0.776119	0.776119	0.916667	0.902778	14	0.898076
mir-24-2!chr10!26148229!26148309!-	1	1	1	1	0.9875	1	1	0	0.9875	0.9875	0.9625	0.975	0.962963	0.975	0.975	0.975	0.8625	16	0.978154	1	1	1	0	0.9875	1	1	0	0.9875	0.9875	0.9625	0.975	0.962963	0.975	0.975	0.975	0.896104	15	0.978938
mir-2483!chrX!100547915!100547995!-	0.9875	0.9875	0.975	0.8875	0.95	0.814815	0.7625	0.8	0.6	0.604938	0.6625	0.9875	0.9875	0.945946	0	0.646341	0	15	0.839969	0.9875	0.9875	0.975	0	0.95	0	0	0	0	0	0	0.9875	0.9875	0.945946	0	0	0	7	0.974421
mir-27a!chr2!56860969!56861051!-	0.916667	0.959459	0.927711	0	0.951807	0.816092	0.927711	0	0.964286	0.952381	0	0.939759	0	0	0	0.797619	0.761364	11	0.901351	0.974359	0.985714	0.938272	0	0.974684	0.878378	0.935897	0	0.964286	0.952381	0	0.962025	0	0	0	0	0	9	0.951777
mir-27b!chr10!26148775!26148855!-	1	1	1	1	0.9875	0.9875	0.975	0	0.975	0.975	0.975	0.9625	0.975	0.95	0.9625	0.9375	0.85	16	0.969531	1	1	1	0	1	0.9875	0.975	0	0.975	0.975	0.975	0.9625	0.975	0.95	0.9625	0.9375	0.860759	15	0.969051
mir-28!chr13!95264192!95264278!-	0.965116	0.976744	0.976744	0.965116	0.976744	0.976744	0.965116	0.965116	0.906977	0.895349	0.953488	0.976744	0.965116	0.953488	0.953488	0	0	15	0.958139	0.965116	0.976744	0.976744	0	0.976744	0.976744	0.965116	0.965116	0.906977	0.895349	0.953488	0.976744	0.965116	0.953488	0.953488	0	0	14	0.957641
mir-296!chr17!61587157!61587234!-	0.961039	0.961039	0.948052	0.910256	0.896104	0.721519	0.898734	0.925373	0.860759	0.90411	0.679012	0.924051	0.635417	0.935897	0	0	0	14	0.868669	0.960526	0.973684	0.948052	0	0.970588	0	0.90411	0	0.890411	0.90411	0	0.931507	0	0.944444	0	0	0	9	0.936381
mir-29a!chr18!16054751!16054837!+	1	1	0.988372	0.988372	1	0.944444	1	1	0.988372	0.988372	0.976744	1	0.933333	1	1	0.976744	0.965517	17	0.98531	1	1	0.988372	0	1	0.988372	1	1	0.988372	0.988372	0.976744	1	0.976744	1	1	0.976744	0.953488	16	0.989826
mir-29b-2!chr9!127173766!127173847!+	1	1	1	1	1	0.925926	1	1	1	1	1	1	0	1	1	0.987654	0.987654	16	0.993827	1	1	1	0	1	0.925926	1	1	1	1	1	1	0	1	1	0.987654	0.987654	15	0.993416
mir-29c!chr9!127174325!127174413!+	1	1	1	1	1	0.847826	1	1	1	1	1	1	0	1	0.920455	0.977273	0.955556	16	0.981319	1	1	1	0	1	0	1	1	1	1	1	1	0	1	0.920455	0.988506	0.955556	14	0.990323
mir-301b!chr14!51319105!51319197!-	0.98913	0.98913	0.945652	0	0.956522	0.934783	0.978261	0	0.913043	0.869565	0.934783	0.956522	0	0	0	0	0.775	11	0.931126	0.98913	0.98913	0.945652	0	0.956522	0.934783	0.978261	0	0.923077	0.897436	0.945055	0.965909	0	0	0	0	0	10	0.952496
mir-30a!chr1!53848997!53849104!-	0.925234	0.844828	0.704545	0.824074	0.853211	0.842105	0.834862	0.813084	0.8	0.805556	0.880734	0.853211	0	0	0.844037	0.834862	0.824074	15	0.832294	0.925234	0.96875	0	0	0.908046	0.84507	0.908046	0	0.896552	0.881579	0.943662	0.908046	0	0	0.908046	0.916667	0.861386	12	0.905924
mir-30b!chr4!5733583!5733659!+	0.921053	0.973684	0.973684	0.947368	0.947368	0.881579	0.986842	0.960526	0.907895	0.907895	0.947368	0.921053	0	0.894737	0.934211	0.934211	0.789474	16	0.926809	0.921053	0.973684	0.973684	0	0.960526	0.894737	0.986842	0.973684	0.92	0.92	0.960526	0.933333	0	0.907895	0.947368	0.947368	0.802632	15	0.934889
mir-30c-1!chr6!121821240!121821320!-	0.9875	0.9875	0.9625	0.975	0.975	0	0.9625	0.95	0.9625	0.9625	0.9625	0.9625	0	0	0.9625	0.95	0.8625	14	0.958929	0.9875	0.9875	0.974684	0	0.975	0	0.974684	0.962025	0.974684	0.974684	0.974684	0.974684	0	0	0.974684	0.962025	0.918033	13	0.970374
mir-30c-2!chr1!53819905!53819985!-	0.9375	0.9625	0.9875	0	1	0.9875	0.9875	0.8125	0.975	0.9875	0.9625	0.975	0.9	0	0.9625	0.95	0.9375	15	0.955	0.948718	0.9625	0.9875	0	1	0.9875	0.9875	0	0.975	0.9875	0.9625	0.975	0.9	0	0.9625	0.95	0.9375	14	0.96598
mir-30d!chr4!5729458!5729537!+	0.924051	0.974684	0.924051	0.936709	0.898734	0.898734	0.949367	0.936709	0.886076	0.886076	0.911392	0.936709	0	0	0.949367	0.924051	0.822785	15	0.9173	0.945946	0.974684	0.945946	0	0.918919	0.942857	0.972973	0.957143	0.884615	0.884615	0.922078	0.959459	0	0	0.972973	0.957143	0.842105	14	0.93439
mir-30e!chr6!121824300!121824380!-	0.95	0.95	0.9375	0.9375	0.9125	0.925	0.9375	0.9375	0.925	0.925	0.9125	0.9375	0	0	0	0.9125	0.9	14	0.928571	0.95	0.95	0.9375	0	0.9125	0.925	0.9375	0.9375	0.925	0.925	0.9125	0.9375	0	0	0	0.9125	0.9	13	0.927885
mir-31!chr1!209939195!209939300!+	0	0.933333	0.980952	0.942857	0.980952	0.914286	0.952381	0.980952	0.971429	0.971429	0.942857	0.980952	0.952381	0.942857	0	0.847619	0.830189	15	0.941695	0	0.940594	0.980952	0	0.980952	0.966667	0.970874	0.980952	0.971429	0.971429	0.960784	0.990291	0.971429	0.960396	0	0.942529	0.851064	14	0.960024
mir-320!chr14!6473890!6473970!-	0.9875	0.9375	0	0	0.9875	0.9375	0.975	0.865672	0.9125	0.9	0	0.975	0.8875	0.9125	0.95	0	0	12	0.935681	1	1	0	0	1	0.972603	0.986842	0.901961	0.948052	0.935065	0	0.986667	0.957746	0.955224	0.960526	0	0	12	0.967057
mir-324!chr12!49872806!49872886!+	0.9875	0.9875	0.9875	0.95	0.9375	0.975	0.9875	0.9875	0.975	0.975	0.9625	0.9875	0.9875	0.9875	0	0	0.563218	15	0.949215	0.9875	0.9875	0.9875	0	0.985294	0.975	0.9875	0.9875	0.975	0.975	0.9625	0.9875	0.9875	0.9875	0	0	0	13	0.982523
mir-326!chr9!9132229!9132320!-	0.989011	0.967033	0.956044	0	0.956044	0	0.967033	0	0.923077	0.912088	0.901099	0.956044	0	0	0	0	0	9	0.947497	0.989011	0.967033	0.956044	0	0.956044	0	0.967033	0	0.923077	0.912088	0.931818	0.956044	0	0	0	0	0	9	0.95091
mir-328!chr6!13347428!13347508!+	0.9625	0.9875	0.95	0.975	0.9375	0.8875	0.9	0.9	0.875	0.8625	0.9	0.9	0.781609	0	0	0	0	13	0.909162	0.9625	0.987179	0.974359	0	0.961538	0.949153	0.918919	0.923077	0.897436	0.884615	0	0.943662	0	0	0	0	0	10	0.940244
mir-331!chr5!82983749!82983829!+	1	0	0.987654	0	0.987654	0.950617	1	0	0.987654	1	0.987654	0.987654	0.975309	0	1	0	0	11	0.987654	1	0	1	0	1	0.962025	1	0	1	1	1	1	1	0	1	0	0	11	0.996548
mir-335!chr18!16506710!16506790!-	1	1	0.9875	0	1	0.963415	0.975	0	0.928571	0	0.9875	0.925	0	0.95	0.975	0	0	11	0.971999	1	1	0.9875	0	1	0.963415	0.987342	0	0.928571	0	0.9875	0.925	0	0.962025	0.974684	0	0	11	0.974185
mir-339!chr3!406869!406949!+	0.8875	0.925	0.9125	0	0.9125	0	0	0	0	0	0	0.85	0	0	0	0	0	5	0.8975	0	0.936709	0.924051	0	0.924051	0	0.759494	0	0.7375	0.75	0	0	0	0	0	0	0	6	0.838634
mir-342!chr7!130281628!130281708!-	0.82716	0	0.938272	0.925926	0.938272	0	0.91358	0	0	0	0	0.925926	0	0	0	0	0	6	0.911523	0.8375	0	0.938272	0	0.938272	0	0.91358	0	0.91358	0.91358	0	0.925926	0	0	0	0	0	7	0.91153
mir-361!chrX!67904185!67904265!-	0.975	0.975	0.95	0.847826	0.95	0	0.940476	0.9875	0.815217	0.789474	0.975	0.95	0.962963	0	0	0	0	12	0.926538	0.987342	0.975	0.95	0	0.95	0	0.972973	0.9875	0.929577	0.929577	0.975	0.961538	0.974684	0	0	0	0	11	0.963017
mir-3613!chr11!17653857!17653944!+	0.988506	1	0.988506	0.988506	0.931034	0.988506	0.988506	0	0.721649	0	0.977011	0.954023	0.908046	0	0	0.908046	0	12	0.945195	1	1	0.988506	0	0.95122	0.988506	0.988506	0	0	0	0.977011	0.964706	0.929412	0	0	0.939024	0	10	0.972689
mir-365-1!chr3!26344191!26344271!+	0.9875	0.9875	1	0.9875	1	0.9875	1	1	0.9875	0	0.975	1	0	0.9875	0.9875	0.9875	0.9875	15	0.990833	0.9875	0.9875	1	0	1	0.9875	1	1	0.9875	0	0.975	1	0	0.9875	0.9875	0.9875	0.9875	14	0.991071
mir-365-2!chr12!41107185!41107265!-	1	1	1	0.981481	1	1	1	0	0.9875	0.9875	0.9875	1	0.9875	1	1	0	0.962963	15	0.992963	1	1	1	0	1	1	1	0	0.9875	0.9875	0.9875	1	0.9875	1	1	0.873418	0.962963	15	0.985759
mir-370!chr7!133847437!133847512!+	0.973333	0.986667	0.973333	0.973333	0.973333	0	1	0	0.933333	0.946667	0.92	0	0	0	0	0	0	9	0.964444	0.973333	0.986667	0.973333	0	0.973333	0	1	0	0.933333	0.946667	0.92	0	0	0	0	0	0	8	0.963333
mir-374a!chrX!58793653!58793733!-	0.95	0.95	0.9375	0	0.9125	0.764706	0.925	0.9125	0.617284	0.604938	0.925	0	0	0.875	0.9375	0	0	12	0.859327	1	1	1	0	0.958904	0.881356	0.972603	0.957143	0.875	0.857143	0.971429	0.864407	0	0.985714	0.986301	0	0	13	0.946923
mir-374b!chrX!58683649!58683729!+	1	1	1	0.9875	0.9875	0.9875	0.9875	0.9875	0.925	0.925	0.938272	0.975	0.6875	0.875	0	0	0	14	0.947377	1	1	1	0	1	1	0.9875	1	0.953846	0.938462	0.949367	0.975	0	0.864407	0.857143	0	0	13	0.963517
mir-378-1!chr2!136265602!136265682!+	0.9625	0.95	0.9625	0.9625	0.9625	0	0.9625	0	0.9625	0.9625	0.9625	0.95	0.9625	0	0	0	0	11	0.960227	0.9625	0.960526	0.9625	0	0.9625	0	0.9625	0	0.9625	0.9625	0.9625	0.95	0.9625	0	0	0	0	10	0.961053
mir-378-2!chr12!35204197!35204265!-	0.823529	0.852941	0.779412	0	0.6875	0.691176	0.808824	0.764706	0	0	0	0.75	0	0.735294	0.764706	0	0	10	0.765809	0	0.904762	0	0	0	0	0	0	0	0	0	0	0	0	0	0	0	1	0.904762
mir-421!chrX!58683805!58683883!+	1	1	1	1	1	0.974359	1	1	1	0.987179	1	1	0	0.9375	0	0	0	13	0.992234	1	1	1	0	1	0.974359	1	1	1	0.987179	1	1	0	0.9375	0	0	0	12	0.991587
mir-423!chr12!44150499!44150579!+	1	0	1	0	1	1	0.9875	1	1	0.9875	1	1	1	1	0.975	0	0	13	0.996154	1	0	1	0	1	1	1	1	1	1	1	1	1	1	0.975	0	0	13	0.998077
mir-424!chrX!108499010!108499090!-	0.9625	0.9625	0.9625	0	0.9625	0.925	0.9375	0.975	0.8	0.8125	0.925	0.9375	0.841463	0.9625	0	0	0.575	14	0.895819	0.9625	0.9625	0.961538	0	0.974026	0.947368	0.948052	0.974359	0	0	0.925	0.935897	0	0.974026	0	0	0	10	0.956527
mir-425!chr13!26605150!26605230!-	0.975	0.975	0.95	0.975	0.975	0.753086	0.9625	0	0.9875	0.975	0.9625	0.975	0.975	0.9375	0	0.9125	0.875	15	0.944372	0.975	0.975	0.95	0	0.975	0	0.9625	0	0.9875	0.975	0.9625	0.975	0.975	0.9375	0	0.9125	0.875	13	0.956731
mir-450a!chrX!108480687!108480793!-	0.95283	0.962264	0.962264	0.95283	0.915094	0	0.687943	0.690141	0.783019	0.701754	0.785714	0.690141	0.742574	0.776471	0.687943	0	0	14	0.806499	0.970297	0.962264	0.971429	0	0.95	0	0.913978	0.939759	0.820896	0.80597	0.94	0.949495	0	0.919192	0.930693	0	0	12	0.922831
mir-450b!chrX!108480528!108480608!-	0.9625	0.975	0.975	0.95	0.975	0.6875	0.9375	0.9125	0.875	0.825	0.95	0.9375	0.825	0.9625	0.9625	0	0	15	0.914167	0.987013	0.987013	0.987013	0	0.987013	0	0.961039	0.959459	0.883117	0	0.961538	0.9375	0	0.974026	0.986667	0	0	11	0.964673
mir-450c!chrX!108480832!108480913!-	0.91358	0.91358	0.901235	0.864198	0.888889	0.670732	0.888889	0.888889	0.725275	0.736264	0.901235	0.876543	0	0.839506	0.864198	0	0	14	0.848072	0.91358	0.91358	0.901235	0	0.945946	0	0.888889	0.888889	0.835821	0.850746	0.901235	0.876543	0	0.88	0.864198	0	0	12	0.888388
mir-451!chr12!42820765!42820830!-	0.969231	0.984615	0.907692	0.953846	0.938462	0	0.892308	0.923077	0.938462	0.923077	0.938462	0.907692	0	0.938462	0	0.815385	0.767123	14	0.914135	0.984375	0.984375	0.907692	0	0.938462	0	0.892308	0.923077	0.938462	0.923077	0.938462	0.919355	0	0.938462	0	0.881356	0.907692	13	0.929012
mir-452!chrX!121481687!121481769!-	0.97561	0.987805	0.743902	0.939024	0.987805	0.829268	0.963415	0	0.926829	0	0.963415	0.95122	0.914634	0	0	0	0	11	0.925721	0.97561	0.987805	0	0	0.987805	0	0.963415	0	0.926829	0	0.963415	0.95122	0.924051	0	0	0	0	8	0.960019
mir-454!chr12!33457314!33457426!-	0.982143	0.982143	0.946429	0	0.982143	0	0.964286	0.902913	0	0	0	0.955357	0	0.973214	0	0.808696	0.903509	10	0.940083	0.982143	0.982143	0.989011	0	0.982143	0	0.964286	0.908257	0	0	0	0.955357	0	0.973214	0	0.828829	0.92381	10	0.948919
mir-455!chr1!267848306!267848386!+	1	1	0	1	1	0.9875	1	0	0.925	0.9375	1	1	1	0	0.875	0.975	0	13	0.976923	1	1	0	0	1	0.9875	1	0	0.923077	0.935897	1	1	1	0	0	0.975	0	11	0.98377
mir-491!chr1!210973874!210973958!-	1	0.97619	1	1	1	1	0.988095	1	0.964286	0	0.988095	0	0.833333	0	0	0	0	11	0.977273	1	1	1	0	1	1	0.988095	1	0.975904	0	0.988095	0	0	0	0	0	0	9	0.994677
mir-497!chr12!49575593!49575673!+	1	1	1	1	0.95	0	1	0	0.975	0.975	1	1	0	0	0	0.8875	0	11	0.980682	1	1	1	0	0.95	0	1	0	1	1	1	1	0	0	0	0.907895	0	10	0.985789
mir-499!chr17!40405261!40405341!-	0.9875	0.9875	0.9875	0.95	1	0.975	0.9875	0	0.9	0.9125	0.975	0.9875	0.914634	0.95	0	0.85	0	14	0.954617	1	0.9875	0.9875	0	1	0.985507	0.9875	0	0.939394	0.954545	0.984848	1	0.936709	0.95	0	0.860759	0.9	14	0.962447
mir-503!chrX!108498664!108498773!-	0.899083	0.954128	0.944954	0	0.93578	0.816514	0.880734	0.899083	0.715447	0.731707	0.834862	0.853211	0.788991	0.908257	0	0	0.631148	14	0.842421	0.929577	0.98	0.961165	0	0.960396	0	0.915493	0.919192	0.84507	0.859155	0	0.901408	0	0.92233	0	0	0	10	0.919379
mir-504!chrX!111416460!111416540!+	0.975	0.9875	0.9875	0	0.9875	0.95	0.9625	0.9625	0.9375	0.9	0.95	0.950617	0.95	0.9375	0.975	0	0	14	0.95808	0.975	0.9875	0.9875	0	0.9875	0.95	0.9625	0.9625	0.949367	0.909091	0.95	0.950617	0.95	0.9375	0.975	0	0	14	0.959577
mir-505!chrX!112590811!112590891!+	0.95	0.975	0.975	0.9625	0.975	0.9125	0.975	0.975	0.9625	0.975	0.9625	0.9625	0.9125	0.9625	0	0	0	14	0.959821	0.95	0.975	0.975	0	0.975	0.9125	0.975	0.975	0.9625	0.975	0.9625	0.9625	0.9125	0.9625	0	0	0	13	0.959615
mir-542!chrX!108481538!108481618!-	0.975	0.9875	0.975	0.9875	0.975	0.79661	0.95	0.9625	0.9625	0.9625	0.975	0.9625	0.8	0.950617	0	0	0	14	0.944445	0.975	0.9875	0.975	0	0.975	0	0.962025	0.9625	0.974684	0.974684	0.975	0.9625	0	0.950617	0	0	0	11	0.97041
mir-545!chrX!58793475!58793581!-	0.981132	1	1	0	0.981132	0.867925	0.962264	0.971698	0.754717	0.745283	0.962264	0	0	0.971698	0.971698	0	0	12	0.930818	0.981132	1	1	0	0.981132	0	0.962264	0.971698	0	0	0.962264	0	0	0.980583	0.980583	0	0	9	0.979962
mir-551a!chr6!43640522!43640584!-	0.919355	0	0.951613	0.935484	0.935484	0	0.935484	0	0.615385	0	0.580645	0.919355	0	0.919355	0	0	0	9	0.856907	0.933333	0	0.951613	0	0.935484	0	0.935484	0	0	0	0	0.933333	0	0.933333	0	0.866667	0	7	0.927035
mir-574!chr8!25753374!25753454!+	0	0	0	0	0.9875	0.91358	0.9875	0	0.975	0	0.9875	0	0	0.9875	0	0	0	6	0.973097	0	0	0	0	1	0.944444	0.9875	0	0.975	0	1	0	0	0.9875	0	0	0	6	0.982407
mir-582!chr16!36589520!36589618!+	0.94898	0.969388	0.979592	0	0.94898	0	0.959184	0.959184	0.939394	0.949495	0.938776	0.918367	0	0.979592	0.939394	0	0	12	0.952527	0.94898	0.979381	0.979592	0	0.958763	0	0.959184	0.959184	0.955056	0.955056	0.938776	0.926316	0	0.979592	0.939394	0	0	12	0.956606
mir-628!chr1!121208278!121208358!+	0.975	0.975	0.975	0.975	0.975	0.697674	0.975	0.9625	0.85	0.85	0.9375	0.925	0.95	0.9625	0.95	0.6	0	16	0.908448	0.975	0.975	0.975	0	0.975	0	0.975	0.9625	0	0.868421	0.9375	0.925	0.95	0.9625	0.95	0	0	12	0.952577
mir-670!chr2!17122267!17122367!-	0.91	0	0.98	0.95	0.628571	0.91	0.93	0	0.89	0.86	0.93	0.93	0	0.96	0.96	0.657143	0	13	0.884286	0.919192	0	0.98	0	0	0.962963	0.94898	0	0.89	0.861702	0.939394	0.957447	0	0.978947	0.969697	0	0	10	0.940832
mir-7!chr1!200316408!200316468!-	0.983333	0.983333	0.95	0.916667	0.933333	0.916667	0.933333	0	0.883333	0.883333	0	0.934426	0	0.967742	0.951613	0.806452	0.854839	14	0.921315	0	0.983333	0.95	0	0.949153	0	0.949153	0	0.898305	0	0	0	0	0.967742	0.951613	0	0	7	0.9499
mir-708!chr9!13711346!13711426!-	0.9625	0.9625	0.9875	0.975	0.975	0	0.975	0	0.95	0.95	0.95	0.9625	0.925	0.9125	0.9375	0	0	13	0.955769	0.9625	0.9625	0.9875	0	0.975	0.95	0.975	0	0.95	0.95	0.95	0.9625	0.925	0.9125	0.9375	0	0	13	0.953846
mir-769!chr6!36259103!36259183!-	0.938272	0.925	0.9	0.9375	0	0	0.925	0.9375	0.7625	0.75	0	0.9375	0.876543	0.9	0	0	0	11	0.889983	0.962025	0.945205	0.914286	0	0	0	0.936709	0.9375	0	0	0	0.9375	0	0.9	0	0	0	7	0.933318
mir-874!chr2!126729109!126729187!-	0.961538	0.948718	1	0.987179	1	0.653846	1	0.923077	0.961538	0.974359	0.987179	1	0.987179	1	1	0	0	15	0.958974	0.961538	0.96	1	0	1	0	1	0	0.961538	0.974359	0.987179	1	0.987179	1	1	0	0	12	0.985983
mir-885!chr13!55826400!55826480!-	0.9875	0	0.975	0.9625	0.975	0	0.9625	0.95	0	0	0.9625	0.95	0.575	0.9375	0	0	0	10	0.92375	1	0	0.987179	0	0.987179	0	0.972222	0.972222	0	0	0.974359	0.986667	0	0.948718	0	0	0	8	0.978568
mir-92a-1!chr11!60973159!60973239!+	1	1	1	1	1	0.9875	1	1	0.939024	0.95	0.9875	0.975	0	0.9375	0.9625	0.925	0.9125	16	0.973533	1	1	1	0	1	0.9875	1	1	0.9375	0.948718	0.9875	0.975	0	0.9375	0.9625	0.923077	0.9125	15	0.971453
mir-92b!chr4!98703324!98703404!-	0.9875	0.975	0.9625	0	0.9625	0.8	0.975	0	0.9625	0.9625	0	0.9875	0	0	0.9875	0.975	0	11	0.957955	1	0.987342	0.987179	0	0.9625	0.987342	0.975	0	0.974684	0.974684	0	0.9875	0	0	0.9875	0.975	0	11	0.981703
mir-95!chr8!3350577!3350658!-	0.975309	0.987654	0.975309	1	0.975309	0	0.950617	0	0	0	0	0.938272	0	0	0	0	0	7	0.971781	0.975309	0.987654	0.975309	0	0.975309	0	0.950617	0	0	0	0	0.938272	0	0	0.9125	0	0	7	0.959281
mir-96!chr18!17171990!17172067!-	0.961538	0.974359	0.974359	0.974359	0.974359	0	0.974359	0.961538	0.948718	0.974359	0.974359	0.974359	0.974359	0.948718	0	0.910256	0.78022	15	0.952015	0.974026	0.974026	0.987013	0	0.987013	0	0.987013	0.986667	0.961039	0.987013	0.987013	0.974026	0.974026	0.948052	0	0.922078	0.922078	14	0.969363
mir-98!chrX!45719498!45719578!-	0.9875	0.9875	1	1	1	0.9875	0.9875	0.9875	0.975	0.9875	0.9875	0.975	0.975	0.9875	0.975	0.62766	0.902439	17	0.960594	0.9875	0.9875	1	0	1	0.9875	0.9875	0.9875	0.975	0.9875	0.9875	0.975	0.987342	0.9875	0.975	0	0	14	0.986596
mir-99a!chr13!130664294!130664374!+	1	0	0.9875	0	0.9875	0.9875	1	0.975	0.95	0.975	1	0.9875	0	0.9875	0.9625	0	0.9	13	0.976923	1	0	0.9875	0	0.9875	0.9875	1	0.987342	0.95	0.975	1	0.9875	0	1	0.974359	0	0.922078	13	0.981445
mir-99b!chr6!39533215!39533285!+	1	1	1	0	0.971429	0	1	0.8	1	1	0	1	0	0	0	0	0	9	0.974603	1	1	1	0	0.971429	0	1	0	1	1	0	1	0	0	0	0	0	8	0.996429
mir-d1!chr2!6684268!6684379!-	0.794643	0.8125	0.767857	0.794643	0.64	0	0.589286	0.517857	0.529412	0	0	0.75	0.591304	0.6875	0.619469	0	0	12	0.674539	0	0	0	0	0	0	0	0	0	0	0	0	0	0	0	0	0	0	0
mir-d10!chr11!74962848!74962958!+	0.936364	0	0.954545	0.981818	0.972727	0	0.936364	0	0.890909	0.903226	0.875	0.927273	0.863636	0	0.909091	0.854545	0	12	0.917125	0	0	0	0	0	0	0	0	0	0	0	0	0	0	0	0	0	0	0
mir-d11!chr15!129475497!129475608!+	0.695652	0.771429	0	0	0	0	0	0	0	0	0	0	0	0	0	0	0	2	0.733541	0	0	0	0	0	0	0	0	0	0	0	0	0	0	0	0	0	0	0
mir-d12!chr17!37143937!37144049!+	0.75	0.758929	0.610619	0.75	0.758929	0	0.758929	0.696429	0.586777	0.580357	0.669643	0.741071	0.529915	0.696429	0.705357	0	0	14	0.685242	0	0	0	0	0	0	0	0	0	0	0	0	0	0	0	0	0	0	0
mir-d2!chr2!69969932!69970043!+	0.839286	0.866071	0.848214	0.840708	0.883929	0	0.801724	0	0.648649	0.675676	0.747826	0.785714	0	0	0	0	0	10	0.79378	0	0	0	0	0	0	0	0	0	0	0	0	0	0	0	0	0	0	0
mir-d3!chr3!9289208!9289319!+	0	0	0	0	0	0	0	0	0	0	0	0	0	0	0	0	0	0	0	0	0	0	0	0	0	0	0	0	0	0	0	0	0	0	0	0	0	0
mir-d4!chr3!25819301!25819413!+	0.633094	0.698413	0.622807	0.72807	0.5625	0	0.605263	0.598214	0.547826	0.552632	0.607143	0.517857	0	0.632479	0.641026	0	0	13	0.611333	0	0	0	0	0	0	0	0	0	0	0	0	0	0	0	0	0	0	0
mir-d5!chr5!4391269!4391380!-	0.837838	0.891892	0	0	0	0	0	0	0	0	0	0	0	0	0	0	0	2	0.864865	0	0	0	0	0	0	0	0	0	0	0	0	0	0	0	0	0	0	0
mir-d6!chr5!97203429!97203540!+	0.68	0.776786	0	0.699187	0	0	0.689655	0.655172	0	0	0	0.616	0	0.684211	0.581197	0	0	8	0.672776	0	0	0	0	0	0	0	0	0	0	0	0	0	0	0	0	0	0	0
mir-d8!chr7!8508419!8508531!-	0.608696	0.798246	0.614035	0.791667	0.666667	0	0.647541	0.673267	0.577586	0.535088	0	0.647541	0.616	0.669492	0	0	0	12	0.653819	0	0	0	0	0	0	0	0	0	0	0	0	0	0	0	0	0	0	0
mir-d9!chr9!27778812!27778923!+	0.891892	0.936937	0.90991	0.927928	0.810811	0	0.873874	0	0.690265	0.663717	0.810811	0.900901	0	0	0.837838	0.617391	0	12	0.82269	0.962025	0.917808	0	0	0	0	0	0	0	0	0	0	0	0	0	0	0	2	0.939917
