# Supplementary material for: Profiling microRNAs in lung tissue from pigs infected with Actinobacillus pleuropneumoniae
Source: BMC Genomics. 2012 Sep 6;13:459. doi: 10.1186/1471-2164-13-459 (PMC3465251; doi:10.1186/1471-2164-13-459)
Supplement: Additional file 14 — Statistical analysis of qPCR results. One way ANOVA performed on eight groups: trachea, nose, F50, F100, control, visually unaffected, demarcation zone, necrotic. [file 1471-2164-13-459-S14.xls]

## Sheet: Sheet1
One-way ANOVA, posttest: All pairwise comparison (Tukey-Kramer's)								One way ANOVA summary
miR-15a						miR-15a
Pair	CI (low)	CI (high)	diff	Test statistic	p-value	Source	SS	df	MS	F	p-value
trachea vs nose	-1.06323	0.887959	-0.0876364	0.408481	0.99999	#tissue	55.1922	7	7.88459	42.8247	<1*10^-8
trachea vs fetus 50	-1.93373	0.0174591	-0.958136	4.46596	0.0572833	Error	6.62808	36	0.184113
trachea vs fetus 100	-1.2771	0.67409	-0.301505	1.40534	0.972441	Total	61.8202	43
trachea vs control	-0.974732	0.976458	0.000863289	0.00402387	1
trachea vs necrotic	-3.18606	-1.49628	-2.34117	12.6006	<1*10^-8	miR-21
trachea vs demarcation	-3.32207	-1.59253	-2.4573	12.9215	<1*10^-8	Source	SS	df	MS	F	p-value
trachea vs unaffected	-3.39698	-1.73879	-2.56788	14.084	<1*10^-8	#tissue	2914.77	7	416.395	595.95	<1*10^-8
nose vs fetus 50	-1.84609	0.105095	-0.8705	4.05748	0.109569	Error	25.1535	36	0.698708
nose vs fetus 100	-1.18946	0.761726	-0.213869	0.996861	0.996318	Total	2939.92	43
nose vs control	-0.887095	1.06409	0.0884996	0.412505	0.999989
nose vs necrotic	-3.09843	-1.40865	-2.25354	12.1289	<1*10^-8	miR-126
nose vs demarcation	-3.23444	-1.50489	-2.36966	12.4607	<1*10^-8	Source	SS	df	MS	F	p-value
nose vs unaffected	-3.30934	-1.65115	-2.48025	13.6034	<1*10^-8	#tissue	62.3421	7	8.90602	76.0653	<1*10^-8
fetus 50 vs fetus 100	-0.318964	1.63223	0.656631	3.06062	0.396061	Error	4.21502	36	0.117084
fetus 50 vs control	-0.0165958	1.93459	0.958999	4.46998	0.0569022	Total	66.5571	43
fetus 50 vs necrotic	-2.22793	-0.538145	-1.38304	7.44372	0.00016682
fetus 50 vs demarcation	-2.36394	-0.634391	-1.49916	7.88323	6.527e-05	miR-142-5p
fetus 50 vs unaffected	-2.43884	-0.780652	-1.60975	8.82897	8.57e-06	Source	SS	df	MS	F	p-value
fetus 100 vs control	-0.673227	1.27796	0.302368	1.40937	0.972007	#tissue	183.186	7	26.1694	33.0471	<1*10^-8
fetus 100 vs necrotic	-2.88456	-1.19478	-2.03967	10.9778	9e-08	Error	28.5077	36	0.791882
fetus 100 vs demarcation	-3.02057	-1.29102	-2.15579	11.3361	4e-08	Total	211.694	43
fetus 100 vs unaffected	-3.09548	-1.43728	-2.26638	12.4304	<1*10^-8
control vs necrotic	-3.18692	-1.49714	-2.34203	12.6052	<1*10^-8	miR-143-3p
control vs demarcation	-3.32294	-1.59339	-2.45816	12.926	<1*10^-8	Source	SS	df	MS	F	p-value
control vs unaffected	-3.39784	-1.73965	-2.56875	14.0888	<1*10^-8	#tissue	53.294	7	7.61342	14.993	<1*10^-8
necrotic vs demarcation	-0.830191	0.597934	-0.116128	0.739536	0.999452	Error	18.2808	36	0.5078
necrotic vs unaffected	-0.897126	0.443701	-0.226713	1.53776	0.955417	Total	71.5748	43
demarcation vs unaffected	-0.805888	0.584719	-0.110584	0.723229	0.999526
						miR-144*
miR-21						Source	SS	df	MS	F	p-value
Pair	CI (low)	CI (high)	diff	Test statistic	p-value	#tissue	61.2121	7	8.74459	21.2624	<1*10^-8
trachea vs nose	-2.2832	1.51786	-0.382665	0.91559	0.997835	Error	14.8057	36	0.41127
trachea vs fetus 50	-22.0227	-18.2216	-20.1221	48.1456	<1*10^-8	Total	76.0178	43
trachea vs fetus 100	-21.6421	-17.841	-19.7415	47.2349	<1*10^-8
trachea vs control	-23.1897	-19.3886	-21.2891	50.9378	<1*10^-8	miR-146a-5p
trachea vs necrotic	-23.1963	-19.9045	-21.5504	59.5398	<1*10^-8	Source	SS	df	MS	F	p-value
trachea vs demarcation	-23.2873	-19.918	-21.6027	58.3119	<1*10^-8	#tissue	54.3848	7	7.76926	50.6553	<1*10^-8
trachea vs unaffected	-23.3849	-20.1546	-21.7697	61.2914	<1*10^-8	Error	5.5215	36	0.153375
nose vs fetus 50	-21.64	-17.8389	-19.7395	47.23	<1*10^-8	Total	59.9063	43
nose vs fetus 100	-21.2594	-17.4583	-19.3589	46.3193	<1*10^-8
nose vs control	-22.807	-19.0059	-20.9065	50.0222	<1*10^-8	miR-148a
nose vs necrotic	-22.8137	-19.5218	-21.1678	58.4826	<1*10^-8	Source	SS	df	MS	F	p-value
nose vs demarcation	-22.9046	-19.5354	-21.22	57.279	<1*10^-8	#tissue	23.0299	7	3.28998	13.316	2e-08
nose vs unaffected	-23.0022	-19.7719	-21.3871	60.214	<1*10^-8	Error	8.89452	36	0.24707
fetus 50 vs fetus 100	-1.51993	2.28113	0.380604	0.910658	0.997908	Total	31.9244	43
fetus 50 vs control	-3.06754	0.733517	-1.16701	2.79227	0.512072
fetus 50 vs necrotic	-3.07419	0.217622	-1.42828	3.94609	0.129361	miR-155
fetus 50 vs demarcation	-3.16517	0.204108	-1.48053	3.99639	0.120089	Source	SS	df	MS	F	p-value
fetus 50 vs unaffected	-3.26272	-0.0324432	-1.64758	4.63868	0.0428173	#tissue	6.09013	7	0.870019	9.75357	9.4e-07
fetus 100 vs control	-3.44815	0.352914	-1.54762	3.70293	0.18257	Error	3.2112	36	0.0892001
fetus 100 vs necrotic	-3.4548	-0.162981	-1.80889	4.99762	0.0227489	Total	9.30134	43
fetus 100 vs demarcation	-3.54577	-0.176495	-1.86114	5.02375	0.0216968
fetus 100 vs unaffected	-3.64333	-0.413047	-2.02819	5.71025	0.00592642
control vs necrotic	-1.90718	1.38464	-0.261272	0.721846	0.999532
control vs demarcation	-1.99816	1.37112	-0.313519	0.846279	0.998688
control vs unaffected	-2.09571	1.13457	-0.48057	1.35302	0.977649
necrotic vs demarcation	-1.44329	1.3388	-0.0522467	0.170795	1
necrotic vs unaffected	-1.52531	1.08672	-0.219298	0.763562	0.999324	miR-223
demarcation vs unaffected	-1.52155	1.18745	-0.167052	0.560826	0.999913	Source	SS	df	MS	F	p-value
						#tissue	416.502	7	59.5003	140.925	<1*10^-8
miR-126						Error	15.1996	36	0.422211
Pair	CI (low)	CI (high)	diff	Test statistic	p-value	Total	431.702	43
trachea vs nose	-0.504507	1.05148	0.273486	1.59851	0.945579
trachea vs fetus 50	-3.05086	-1.49488	-2.27287	13.2848	<1*10^-8	miR-451
trachea vs fetus 100	-4.00635	-2.45037	-3.22836	18.8696	<1*10^-8	Source	SS	df	MS	F	p-value
trachea vs control	-4.26939	-2.7134	-3.4914	20.4071	<1*10^-8	#tissue	177.775	7	25.3964	33.2404	<1*10^-8
trachea vs necrotic	-2.50474	-1.15721	-1.83098	12.3576	<1*10^-8	Error	27.5048	36	0.764021
trachea vs demarcation	-3.27618	-1.89695	-2.58656	17.0558	<1*10^-8	Total	205.28	43
trachea vs unaffected	-3.64794	-2.3256	-2.98677	20.5422	<1*10^-8
nose vs fetus 50	-3.32435	-1.76836	-2.54635	14.8833	<1*10^-8	miR-664-5p
nose vs fetus 100	-4.27984	-2.72385	-3.50185	20.4681	<1*10^-8	Source	SS	df	MS	F	p-value
nose vs control	-4.54287	-2.98689	-3.76488	22.0056	<1*10^-8	#tissue	24.0553	7	3.43647	20.0986	<1*10^-8
nose vs necrotic	-2.77822	-1.4307	-2.10446	14.2034	<1*10^-8	Error	6.15532	36	0.170981
nose vs demarcation	-3.54967	-2.17043	-2.86005	18.8592	<1*10^-8	Total	30.2106	43
nose vs unaffected	-3.92142	-2.59909	-3.26026	22.4232	<1*10^-8
fetus 50 vs fetus 100	-1.73348	-0.177499	-0.955491	5.58481	0.00756441	miR-d5
fetus 50 vs control	-1.99652	-0.440534	-1.21853	7.12224	0.00032973	Source	SS	df	MS	F	p-value
fetus 50 vs necrotic	-0.231869	1.11565	0.441892	2.98241	0.428713	#tissue	18.2384	7	2.60549	26.2636	<1*10^-8
fetus 50 vs demarcation	-1.00331	0.375923	-0.313694	2.0685	0.821443	Error	3.57139	36	0.0992053
fetus 50 vs unaffected	-1.37507	-0.0527345	-0.713901	4.91003	0.0266298	Total	21.8098	43
fetus 100 vs control	-1.04103	0.514957	-0.263035	1.53743	0.955468
fetus 100 vs necrotic	0.723622	2.07115	1.39738	9.43119	2.36e-06	SNORD15
fetus 100 vs demarcation	-0.0478195	1.33141	0.641797	4.23201	0.0836574	Source	SS	df	MS	F	p-value
fetus 100 vs unaffected	-0.419577	0.902757	0.24159	1.6616	0.933908	#tissue	256.402	7	36.6288	28.5952	<1*10^-8
control vs necrotic	0.986658	2.33418	1.66042	11.2065	6e-08	Error	46.114	36	1.28094
control vs demarcation	0.215216	1.59445	0.904833	5.96647	0.00357135	Total	302.516	43
control vs unaffected	-0.156541	1.16579	0.504626	3.47069	0.247458
necrotic vs demarcation	-1.32502	-0.186154	-0.755587	6.03391	0.00312051
necrotic vs unaffected	-1.69042	-0.621169	-1.15579	9.83079	1.01e-06
demarcation vs unaffected	-0.95468	0.154266	-0.400207	3.28217	0.310614			Anova	P-Value
								miR-148a	2e-08
miR-142-5p								miR-21	8e-08
Pair	CI (low)	CI (high)	diff	Test statistic	p-value			miR-126	8e-08
trachea vs nose	-1.448	2.59857	0.575285	1.29295	0.982689			miR-142-5p	8e-08
trachea vs fetus 50	-1.61139	2.43518	0.411898	0.925741	0.99768			miR-143-3p	8e-08
trachea vs fetus 100	-0.34013	3.70644	1.68316	3.78289	0.163475			miR-144*	8e-08
trachea vs control	-1.02747	3.0191	0.995813	2.23809	0.757178			miR-146a-5p	8e-08
trachea vs necrotic	-2.96138	0.543048	-1.20917	3.13802	0.364942			miR-15a	8e-08
trachea vs demarcation	-5.54898	-1.96208	-3.75553	9.52224	1.94e-06			SNORD15	8e-08
trachea vs unaffected	-5.4194	-1.98048	-3.69994	9.78497	1.11e-06			miR-223	8e-08
nose vs fetus 50	-2.18667	1.8599	-0.163387	0.367212	0.999995			miR-451	8e-08
nose vs fetus 100	-0.915415	3.13116	1.10787	2.48994	0.649154			miR-664-5p	8e-08
nose vs control	-1.60276	2.44381	0.420528	0.945137	0.997357			miR-d5	8e-08
nose vs necrotic	-3.53667	-0.0322365	-1.78445	4.631	0.0433836			miR-155	9.4e-07
nose vs demarcation	-6.12427	-2.53737	-4.33082	10.9809	9e-08
nose vs unaffected	-5.99469	-2.55577	-4.27523	11.3064	5e-08
fetus 50 vs fetus 100	-0.752028	3.29454	1.27126	2.85715	0.483115
fetus 50 vs control	-1.43937	2.6072	0.583915	1.31235	0.981165
fetus 50 vs necrotic	-3.37328	0.13115	-1.62107	4.20698	0.0870194
fetus 50 vs demarcation	-5.96088	-2.37398	-4.16743	10.5666	2.1e-07
fetus 50 vs unaffected	-5.8313	-2.39238	-4.11184	10.8743	1.1e-07
fetus 100 vs control	-2.71063	1.33594	-0.687343	1.5448	0.954346
fetus 100 vs necrotic	-4.64454	-1.14011	-2.89232	7.50613	0.00014607
fetus 100 vs demarcation	-7.23214	-3.64524	-5.43869	13.7899	<1*10^-8
fetus 100 vs unaffected	-7.10256	-3.66364	-5.3831	14.2363	<1*10^-8
control vs necrotic	-3.9572	-0.452764	-2.20498	5.72235	0.00578772
control vs demarcation	-6.5448	-2.95789	-4.75134	12.0471	1e-08
control vs unaffected	-6.41522	-2.97629	-4.69576	12.4185	<1*10^-8
necrotic vs demarcation	-4.02726	-1.06547	-2.54636	7.81904	7.488e-05
necrotic vs unaffected	-3.88114	-1.1004	-2.49077	8.14631	3.713e-05
demarcation vs unaffected	-1.3864	1.49758	0.0555888	0.1753	1
miR-143-3p
Pair	CI (low)	CI (high)	diff	Test statistic	p-value
trachea vs nose	-0.199453	3.04098	1.42076	3.98755	0.121678
trachea vs fetus 50	-1.00845	2.23199	0.611768	1.717	0.922394
trachea vs fetus 100	-0.0657959	3.17464	1.55442	4.36267	0.0678643
trachea vs control	-0.0652034	3.17523	1.55501	4.36433	0.0676813
trachea vs necrotic	0.754421	3.56072	2.15757	6.99227	0.00043357
trachea vs demarcation	-1.54523	1.32711	-0.109064	0.345328	0.999997
trachea vs unaffected	-2.23507	0.518766	-0.858155	2.83409	0.493358
nose vs fetus 50	-2.42921	0.811222	-0.808996	2.27054	0.743964
nose vs fetus 100	-1.48656	1.75388	0.133657	0.375125	0.999994
nose vs control	-1.48597	1.75447	0.13425	0.376788	0.999994
nose vs necrotic	-0.666344	2.13996	0.736806	2.38785	0.694276
nose vs demarcation	-2.966	-0.0936589	-1.52983	4.84389	0.0299538
nose vs unaffected	-3.65584	-0.901999	-2.27892	7.52622	0.00013995
fetus 50 vs fetus 100	-0.677564	2.56287	0.942653	2.64567	0.578573
fetus 50 vs control	-0.676972	2.56346	0.943246	2.64733	0.577815
fetus 50 vs necrotic	0.142653	2.94895	1.5458	5.00964	0.022259
fetus 50 vs demarcation	-2.157	0.715337	-0.720832	2.28237	0.739087
fetus 50 vs unaffected	-2.84684	-0.0930026	-1.46992	4.85448	0.0293971
fetus 100 vs control	-1.61963	1.62081	0.000592521	0.00166298	1
fetus 100 vs necrotic	-0.800001	2.0063	0.603149	1.95469	0.859276
fetus 100 vs demarcation	-3.09966	-0.227316	-1.66349	5.26709	0.0138513
fetus 100 vs unaffected	-3.7895	-1.03566	-2.41258	7.96763	5.447e-05
control vs necrotic	-0.800593	2.00571	0.602556	1.95277	0.859874
control vs demarcation	-3.10025	-0.227909	-1.66408	5.26896	0.0138028
control vs unaffected	-3.79009	-1.03625	-2.41317	7.96959	5.424e-05
necrotic vs demarcation	-3.45251	-1.08076	-2.26663	8.69158	1.151e-05
necrotic vs unaffected	-4.12911	-1.90234	-3.01573	12.3169	<1*10^-8
demarcation vs unaffected	-1.90381	0.405633	-0.749091	2.94994	0.442589
miR-144*
Pair	CI (low)	CI (high)	diff	Test statistic	p-value
trachea vs nose	-2.58293	0.33329	-1.12482	3.50792	0.236092
trachea vs fetus 50	-4.4733	-1.55708	-3.01519	9.40331	2.5e-06
trachea vs fetus 100	-3.22676	-0.310537	-1.76865	5.51579	0.00864108
trachea vs control	-2.61874	0.297479	-1.16063	3.6196	0.204214
trachea vs necrotic	-5.24897	-2.72344	-3.98621	14.3547	<1*10^-8
trachea vs demarcation	-4.26168	-1.67673	-2.96921	10.4466	2.7e-07
trachea vs unaffected	-3.35266	-0.874345	-2.1135	7.75592	8.571e-05
nose vs fetus 50	-3.34848	-0.432255	-1.89037	5.89539	0.00411429
nose vs fetus 100	-2.10194	0.814285	-0.643827	2.00787	0.842176
nose vs control	-1.49392	1.4223	-0.0358117	0.111684	1
nose vs necrotic	-4.12415	-1.59862	-2.86138	10.3041	3.7e-07
nose vs demarcation	-3.13686	-0.551908	-1.84439	6.48912	0.00123622
nose vs unaffected	-2.22784	0.250476	-0.988681	3.62816	0.201908
fetus 50 vs fetus 100	-0.211572	2.70465	1.24654	3.88752	0.140879
fetus 50 vs control	0.396443	3.31267	1.85455	5.7837	0.00513087
fetus 50 vs necrotic	-2.23378	0.291744	-0.971018	3.49674	0.239468
fetus 50 vs demarcation	-1.2465	1.33846	0.0459806	0.161774	1
fetus 50 vs unaffected	-0.337471	2.14084	0.901686	3.30892	0.301093
fetus 100 vs control	-0.850096	2.06613	0.608015	1.89619	0.876861
fetus 100 vs necrotic	-3.48032	-0.954796	-2.21756	7.98565	5.241e-05
fetus 100 vs demarcation	-2.49304	0.0919187	-1.20056	4.22394	0.0847295
fetus 100 vs unaffected	-1.58401	0.894303	-0.344854	1.26551	0.984684
control vs necrotic	-4.08833	-1.56281	-2.82557	10.1752	4.9e-07
control vs demarcation	-3.10105	-0.516097	-1.80857	6.36312	0.00160121
control vs unaffected	-2.19203	0.286288	-0.952869	3.49675	0.239465
necrotic vs demarcation	-0.05023	2.08423	1.017	4.33331	0.0711678
necrotic vs unaffected	0.870712	2.87469	1.8727	8.49889	1.741e-05
demarcation vs unaffected	-0.183486	1.8949	0.855705	3.74443	0.172458
miR-146a-5p
Pair	CI (low)	CI (high)	diff	Test statistic	p-value
trachea vs nose	0.838142	2.61902	1.72858	8.82759	8.6e-06
trachea vs fetus 50	2.48786	4.26874	3.3783	17.2525	<1*10^-8
trachea vs fetus 100	2.68331	4.46419	3.57375	18.2506	<1*10^-8
trachea vs control	0.295832	2.07671	1.18627	6.0581	0.00297261
trachea vs necrotic	0.10983	1.65212	0.880973	5.19499	0.0158434
trachea vs demarcation	-0.111791	1.46679	0.677499	3.90327	0.137703
trachea vs unaffected	-0.18539	1.32807	0.571337	3.43329	0.259246
nose vs fetus 50	0.75928	2.54016	1.64972	8.42486	2.042e-05
nose vs fetus 100	0.954732	2.73561	1.84517	9.423	2.4e-06
nose vs control	-1.43275	0.34813	-0.542309	2.76949	0.522332
nose vs necrotic	-1.61875	-0.0764651	-0.847608	4.99824	0.0227235
nose vs demarcation	-1.84037	-0.261792	-1.05108	6.0556	0.00298761
nose vs unaffected	-1.91397	-0.400516	-1.15724	6.95412	0.00046975
fetus 50 vs fetus 100	-0.694988	1.08589	0.195451	0.99814	0.996289
fetus 50 vs control	-3.08247	-1.30159	-2.19203	11.1944	6e-08
fetus 50 vs necrotic	-3.26847	-1.72618	-2.49733	14.7264	<1*10^-8
fetus 50 vs demarcation	-3.49009	-1.91151	-2.7008	15.5601	<1*10^-8
fetus 50 vs unaffected	-3.56369	-2.05023	-2.80696	16.8676	<1*10^-8
fetus 100 vs control	-3.27792	-1.49704	-2.38748	12.1925	<1*10^-8
fetus 100 vs necrotic	-3.46392	-1.92164	-2.69278	15.879	<1*10^-8
fetus 100 vs demarcation	-3.68554	-2.10696	-2.89625	16.6862	<1*10^-8
fetus 100 vs unaffected	-3.75914	-2.24569	-3.00241	18.0421	<1*10^-8
control vs necrotic	-1.07644	0.465844	-0.305299	1.80031	0.902804
control vs demarcation	-1.29806	0.280517	-0.508773	2.93119	0.450679
control vs unaffected	-1.37166	0.141794	-0.614934	3.69527	0.184485
necrotic vs demarcation	-0.855209	0.448261	-0.203474	1.4197	0.97087
necrotic vs unaffected	-0.921531	0.302261	-0.309635	2.30107	0.731307
demarcation vs unaffected	-0.740774	0.528452	-0.106161	0.760701	0.999341
miR-148a
Pair	CI (low)	CI (high)	diff	Test statistic	p-value
trachea vs nose	-0.163335	2.09697	0.966818	3.89013	0.140347
trachea vs fetus 50	-0.076211	2.18409	1.05394	4.24069	0.0825185
trachea vs fetus 100	0.07772	2.33803	1.20787	4.86005	0.029108
trachea vs control	1.21223	3.47253	2.34238	9.4249	2.39e-06
trachea vs necrotic	-0.248445	1.70904	0.730296	3.39303	0.272347
trachea vs demarcation	-0.805366	1.19818	0.196408	0.891551	0.998171
trachea vs unaffected	-1.13387	0.787016	-0.173429	0.821121	0.998919
nose vs fetus 50	-1.04303	1.21728	0.0871238	0.350556	0.999996
nose vs fetus 100	-0.889098	1.37121	0.241055	0.969919	0.996894
nose vs control	0.245408	2.50571	1.37556	5.53477	0.0083313
nose vs necrotic	-1.21526	0.742219	-0.236522	1.09891	0.993324
nose vs demarcation	-1.77218	0.231363	-0.77041	3.49711	0.239354
nose vs unaffected	-2.10069	-0.179802	-1.14025	5.39863	0.0108088
fetus 50 vs fetus 100	-0.976222	1.28408	0.153931	0.619364	0.99983
fetus 50 vs control	0.158284	2.41859	1.28844	5.18421	0.0161632
fetus 50 vs necrotic	-1.30239	0.655095	-0.323645	1.50369	0.960358
fetus 50 vs demarcation	-1.85931	0.144239	-0.857534	3.89259	0.139849
fetus 50 vs unaffected	-2.18782	-0.266926	-1.22737	5.81113	0.00486095
fetus 100 vs control	0.0043531	2.26466	1.13451	4.56485	0.0485446
fetus 100 vs necrotic	-1.45632	0.501164	-0.477576	2.21887	0.764877
fetus 100 vs demarcation	-2.01324	-0.00969175	-1.01146	4.59133	0.0464161
fetus 100 vs unaffected	-2.34175	-0.420857	-1.3813	6.53993	0.00111323
control vs necrotic	-2.59082	-0.633341	-1.61208	7.48991	0.00015121
control vs demarcation	-3.14774	-1.1442	-2.14597	9.74118	1.22e-06
control vs unaffected	-3.47625	-1.55536	-2.51581	11.9114	1e-08
necrotic vs demarcation	-1.36108	0.293298	-0.533889	2.93497	0.449043
necrotic vs unaffected	-1.68035	-0.127103	-0.903726	5.29155	0.0132304
demarcation vs unaffected	-1.17529	0.435619	-0.369837	2.08798	0.814515
miR-155
Pair	CI (low)	CI (high)	diff	Test statistic	p-value
trachea vs nose	0.389836	1.74796	1.0689	7.15787	0.00030583
trachea vs fetus 50	-0.969214	0.388911	-0.290152	1.943	0.862894
trachea vs fetus 100	-0.184006	1.17412	0.495056	3.31514	0.298904
trachea vs control	-0.609629	0.748495	0.069433	0.464957	0.999975
trachea vs necrotic	0.0715908	1.24776	0.659676	5.10091	0.0188468
trachea vs demarcation	0.114935	1.31878	0.716859	5.41563	0.0104651
trachea vs unaffected	-0.00037283	1.15381	0.576719	4.5444	0.0502479
nose vs fetus 50	-2.03811	-0.679988	-1.35905	9.10087	4.78e-06
nose vs fetus 100	-1.2529	0.10522	-0.573842	3.84273	0.150228
nose vs control	-1.67853	-0.320403	-0.999465	6.69291	0.00081081
nose vs necrotic	-0.997308	0.178863	-0.409222	3.16429	0.354678
nose vs demarcation	-0.953964	0.249885	-0.352039	2.65954	0.572254
nose vs unaffected	-1.06927	0.0849129	-0.492179	3.87824	0.142776
fetus 50 vs fetus 100	0.106146	1.46427	0.785208	5.25814	0.0140851
fetus 50 vs control	-0.319478	1.03865	0.359585	2.40796	0.685502
fetus 50 vs necrotic	0.361743	1.53791	0.949828	7.34449	0.00020598
fetus 50 vs demarcation	0.405087	1.60894	1.00701	7.60763	0.00011765
fetus 50 vs unaffected	0.289779	1.44396	0.866871	6.83072	0.00060833
fetus 100 vs control	-1.10469	0.253439	-0.425623	2.85018	0.486204
fetus 100 vs necrotic	-0.423466	0.752705	0.16462	1.27291	0.984163
fetus 100 vs demarcation	-0.380122	0.823727	0.221803	1.67565	0.931102
fetus 100 vs unaffected	-0.495429	0.658755	0.0816629	0.643483	0.999781
control vs necrotic	0.00215784	1.17833	0.590243	4.56402	0.0486127
control vs demarcation	0.0455018	1.24935	0.647426	4.89109	0.0275454
control vs unaffected	-0.0698058	1.08438	0.507286	3.99728	0.119929
necrotic vs demarcation	-0.43984	0.554206	0.0571832	0.523178	0.999945
necrotic vs unaffected	-0.549598	0.383684	-0.0829569	0.8084	0.999022
demarcation vs unaffected	-0.624106	0.343825	-0.14014	1.31675	0.980806
miR-223
Pair	CI (low)	CI (high)	diff	Test statistic	p-value
trachea vs nose	-1.82132	1.13344	-0.343941	1.05864	0.994674
trachea vs fetus 50	-0.889697	2.06506	0.587682	1.80887	0.900635
trachea vs fetus 100	-1.62324	1.33151	-0.145866	0.448972	0.999981
trachea vs control	-4.51738	-1.56262	-3.04	9.35704	2.76e-06
trachea vs necrotic	-9.01196	-6.45307	-7.73251	27.4824	<1*10^-8
trachea vs demarcation	-7.96927	-5.35015	-6.65971	23.1253	<1*10^-8
trachea vs unaffected	-5.20912	-2.69806	-3.95359	14.3193	<1*10^-8
nose vs fetus 50	-0.545755	2.409	0.931623	2.86751	0.478532
nose vs fetus 100	-1.2793	1.67545	0.198075	0.609671	0.999847
nose vs control	-4.17344	-1.21868	-2.69606	8.2984	2.679e-05
nose vs necrotic	-8.66802	-6.10913	-7.38857	26.26	<1*10^-8
nose vs demarcation	-7.62532	-5.00621	-6.31577	21.931	<1*10^-8
nose vs unaffected	-4.86518	-2.35412	-3.60965	13.0736	<1*10^-8
fetus 50 vs fetus 100	-2.21093	0.743831	-0.733548	2.25784	0.749166
fetus 50 vs control	-5.10506	-2.1503	-3.62768	11.1659	6e-08
fetus 50 vs necrotic	-9.59964	-7.04075	-8.3202	29.5711	<1*10^-8
fetus 50 vs demarcation	-8.55695	-5.93783	-7.24739	25.166	<1*10^-8
fetus 50 vs unaffected	-5.79681	-3.28574	-4.54127	16.4478	<1*10^-8
fetus 100 vs control	-4.37151	-1.41675	-2.89413	8.90807	7.23e-06
fetus 100 vs necrotic	-8.8661	-6.3072	-7.58665	26.964	<1*10^-8
fetus 100 vs demarcation	-7.8234	-5.20429	-6.51384	22.6188	<1*10^-8
fetus 100 vs unaffected	-5.06326	-2.5522	-3.80773	13.791	<1*10^-8
control vs necrotic	-5.97196	-3.41307	-4.69252	16.6779	<1*10^-8
control vs demarcation	-4.92927	-2.31015	-3.61971	12.5692	<1*10^-8
control vs unaffected	-2.16912	0.341936	-0.913594	3.3089	0.301101
necrotic vs demarcation	-0.00852438	2.15414	1.07281	4.51149	0.0531004
necrotic vs unaffected	2.76369	4.79415	3.77892	16.9262	<1*10^-8
demarcation vs unaffected	1.65319	3.75904	2.70612	11.6871	2e-08
miR-451
Pair	CI (low)	CI (high)	diff	Test statistic	p-value
trachea vs nose	-3.26567	0.709079	-1.2783	2.92488	0.453412
trachea vs fetus 50	-3.47694	0.497811	-1.48956	3.40829	0.267332
trachea vs fetus 100	-2.37285	1.60189	-0.38548	0.882022	0.998291
trachea vs control	-2.68228	1.29247	-0.694907	1.59002	0.947035
trachea vs necrotic	-7.02099	-3.57876	-5.29987	14.0027	<1*10^-8
trachea vs demarcation	-6.77893	-3.2557	-5.01732	12.9514	<1*10^-8
trachea vs unaffected	-5.22544	-1.84755	-3.5365	9.52171	1.95e-06
nose vs fetus 50	-2.19864	1.77611	-0.211268	0.483404	0.999968
nose vs fetus 100	-1.09456	2.88019	0.892815	2.04286	0.830367
nose vs control	-1.40399	2.57076	0.583388	1.33486	0.979275
nose vs necrotic	-5.7427	-2.30046	-4.02158	10.6253	1.9e-07
nose vs demarcation	-5.50064	-1.9774	-3.73902	9.65168	1.47e-06
nose vs unaffected	-3.94714	-0.569257	-2.2582	6.08001	0.00284452
fetus 50 vs fetus 100	-0.883292	3.09146	1.10408	2.52627	0.632815
fetus 50 vs control	-1.19272	2.78203	0.794656	1.81826	0.898222
fetus 50 vs necrotic	-5.53143	-2.08919	-3.81031	10.0672	6.1e-07
fetus 50 vs demarcation	-5.28937	-1.76613	-3.52775	9.10632	4.73e-06
fetus 50 vs unaffected	-3.73588	-0.357989	-2.04693	5.51119	0.00871776
fetus 100 vs control	-2.2968	1.67795	-0.309427	0.708003	0.999588
fetus 100 vs necrotic	-6.63551	-3.19328	-4.91439	12.9842	<1*10^-8
fetus 100 vs demarcation	-6.39345	-2.87022	-4.63184	11.9563	1e-08
fetus 100 vs unaffected	-4.83996	-1.46207	-3.15102	8.48384	1.799e-05
control vs necrotic	-6.32608	-2.88385	-4.60497	12.1667	<1*10^-8
control vs demarcation	-6.08403	-2.56079	-4.32241	11.1576	6e-08
control vs unaffected	-4.53053	-1.15265	-2.84159	7.65074	0.00010731
necrotic vs demarcation	-1.17205	1.73717	0.282558	0.883321	0.998275
necrotic vs unaffected	0.397685	3.12907	1.76338	5.8715	0.00431391
demarcation vs unaffected	0.0644241	2.89721	1.48082	4.75417	0.0350692
miR-664-5p
Pair	CI (low)	CI (high)	diff	Test statistic	p-value
trachea vs nose	-1.5662	0.314114	-0.626044	3.02804	0.409524
trachea vs fetus 50	-0.265741	1.61458	0.674417	3.262	0.317913
trachea vs fetus 100	-1.02647	0.853847	-0.0863113	0.417468	0.999988
trachea vs control	-2.06658	-0.186264	-1.12642	5.44825	0.00983431
trachea vs necrotic	-2.70185	-1.07345	-1.88765	10.5426	2.2e-07
trachea vs demarcation	-1.94426	-0.277538	-1.1109	6.06176	0.00295087
trachea vs unaffected	-1.47951	0.118453	-0.680528	3.87317	0.143822
nose vs fetus 50	0.360303	2.24062	1.30046	6.29004	0.00185897
nose vs fetus 100	-0.400425	1.47989	0.539733	2.61057	0.594566
nose vs control	-1.44054	0.43978	-0.500378	2.42022	0.680122
nose vs necrotic	-2.07581	-0.447405	-1.26161	7.04611	0.00038713
nose vs demarcation	-1.31822	0.348506	-0.484855	2.64567	0.578572
nose vs unaffected	-0.853464	0.744498	-0.0544832	0.310087	0.999998
fetus 50 vs fetus 100	-1.70089	0.17943	-0.760728	3.67947	0.188481
fetus 50 vs control	-2.741	-0.860682	-1.80084	8.71026	1.106e-05
fetus 50 vs necrotic	-3.37627	-1.74787	-2.56207	14.3092	<1*10^-8
fetus 50 vs demarcation	-2.61868	-0.951956	-1.78532	9.74179	1.22e-06
fetus 50 vs unaffected	-2.15393	-0.555964	-1.35494	7.71156	9.424e-05
fetus 100 vs control	-1.98027	-0.0999531	-1.04011	5.03079	0.0214211
fetus 100 vs necrotic	-2.61554	-0.987139	-1.80134	10.0605	6.2e-07
fetus 100 vs demarcation	-1.85795	-0.191227	-1.02459	5.59079	0.00747737
fetus 100 vs unaffected	-1.3932	0.204765	-0.594216	3.38193	0.276035
control vs necrotic	-1.57543	0.0529731	-0.761228	4.25148	0.0811208
control vs demarcation	-0.817838	0.848884	0.015523	0.0847033	1
control vs unaffected	-0.353086	1.24488	0.445895	2.53778	0.627615
necrotic vs demarcation	0.0886255	1.46488	0.776751	5.133	0.0177673
necrotic vs unaffected	0.561061	1.85319	1.20712	8.49639	1.751e-05
demarcation vs unaffected	-0.239676	1.10042	0.430372	2.92076	0.455204
miR-d5
Pair	CI (low)	CI (high)	diff	Test statistic	p-value
trachea vs nose	-0.839476	0.592793	-0.123341	0.783196	0.999203
trachea vs fetus 50	-2.0734	-0.641134	-1.35727	8.61843	1.347e-05
trachea vs fetus 100	-1.88761	-0.455346	-1.17148	7.43871	0.00016861
trachea vs control	-1.85277	-0.420498	-1.13663	7.21743	0.00026964
trachea vs necrotic	-2.70018	-1.4598	-2.07999	15.2508	<1*10^-8
trachea vs demarcation	-2.014	-0.744433	-1.37922	9.88014	9.1e-07
trachea vs unaffected	-1.36475	-0.147551	-0.756149	5.64981	0.00666805
nose vs fetus 50	-1.95006	-0.517793	-1.23393	7.83523	7.233e-05
nose vs fetus 100	-1.76427	-0.332005	-1.04814	6.65551	0.00087631
nose vs control	-1.72943	-0.297157	-1.01329	6.43423	0.00138398
nose vs necrotic	-2.57684	-1.33646	-1.95665	14.3465	<1*10^-8
nose vs demarcation	-1.89066	-0.621092	-1.25588	8.99658	5.98e-06
nose vs unaffected	-1.2414	-0.0242103	-0.632807	4.72823	0.0366895
fetus 50 vs fetus 100	-0.530347	0.901922	0.185788	1.17972	0.989813
fetus 50 vs control	-0.495499	0.93677	0.220636	1.401	0.972904
fetus 50 vs necrotic	-1.34291	-0.102531	-0.722721	5.29911	0.0130441
fetus 50 vs demarcation	-0.656735	0.612835	-0.02195	0.157241	1
fetus 50 vs unaffected	-0.00747778	1.20972	0.601119	4.49146	0.0549055
fetus 100 vs control	-0.681286	0.750982	0.0348481	0.221279	1
fetus 100 vs necrotic	-1.5287	-0.288319	-0.908509	6.66133	0.00086579
fetus 100 vs demarcation	-0.842523	0.427048	-0.207738	1.48815	0.96248
fetus 100 vs unaffected	-0.193266	1.02393	0.415332	3.10329	0.378748
control vs necrotic	-1.56355	-0.323167	-0.943357	6.91684	0.00050796
control vs demarcation	-0.877371	0.3922	-0.242586	1.73778	0.917764
control vs unaffected	-0.228114	0.989081	0.380484	2.84291	0.489434
necrotic vs demarcation	0.176615	1.22493	0.700771	6.07956	0.00284711
necrotic vs unaffected	0.831725	1.81596	1.32384	12.2328	<1*10^-8
demarcation vs unaffected	0.112683	1.13346	0.623069	5.55129	0.00807023
SNORD15
Pair	CI (low)	CI (high)	diff	Test statistic	p-value
trachea vs nose	-2.56734	2.57928	0.00596578	0.0105422	1
trachea vs fetus 50	-1.55037	3.59625	1.02294	1.80765	0.900945
trachea vs fetus 100	-0.952975	4.19364	1.62033	2.86332	0.480386
trachea vs control	-2.03098	3.11563	0.542326	0.958352	0.997117
trachea vs necrotic	-7.93989	-3.48279	-5.71134	11.6539	2e-08
trachea vs demarcation	-4.95241	-0.390422	-2.67142	5.32567	0.0124083
trachea vs unaffected	-2.76395	1.60984	-0.577053	1.1999	0.988747
nose vs fetus 50	-1.55634	3.59028	1.01697	1.79711	0.903607
nose vs fetus 100	-0.958941	4.18768	1.61437	2.85278	0.485054
nose vs control	-2.03695	3.10967	0.53636	0.94781	0.99731
nose vs necrotic	-7.94586	-3.48876	-5.71731	11.6661	2e-08
nose vs demarcation	-4.95838	-0.396388	-2.67738	5.33756	0.0121332
nose vs unaffected	-2.76991	1.60387	-0.583019	1.21231	0.988051
fetus 50 vs fetus 100	-1.97591	3.1707	0.597395	1.05567	0.994765
fetus 50 vs control	-3.05392	2.0927	-0.480614	0.8493	0.998657
fetus 50 vs necrotic	-8.96283	-4.50573	-6.73428	13.7412	<1*10^-8
fetus 50 vs demarcation	-5.97535	-1.41336	-3.69436	7.36498	0.00019722
fetus 50 vs unaffected	-3.78688	0.5869	-1.59999	3.32696	0.294774
fetus 100 vs control	-3.65132	1.4953	-1.07801	1.90497	0.874305
fetus 100 vs necrotic	-9.56023	-5.10312	-7.33168	14.9602	<1*10^-8
fetus 100 vs demarcation	-6.57275	-2.01076	-4.29175	8.55593	1.541e-05
fetus 100 vs unaffected	-4.38428	-0.010495	-2.19739	4.56916	0.0481925
control vs necrotic	-8.48222	-4.02512	-6.25367	12.7605	<1*10^-8
control vs demarcation	-5.49474	-0.932748	-3.21374	6.40684	0.00146403
control vs unaffected	-3.30627	1.06751	-1.11938	2.32759	0.720146
necrotic vs demarcation	1.15645	4.92339	3.03992	7.33941	0.00020822
necrotic vs unaffected	3.36595	6.90263	5.13429	13.203	<1*10^-8
demarcation vs unaffected	0.260375	3.92835	2.09436	5.19293	0.0159041
